# Supplementary material for: Effects of Perilla Seed Extract Dietary Supplementation on Meat Quality, Rumen Fermentation, and Rumen Microbiome–Metabolome of Tan Lambs
Source: Animals (Basel). 2026 Jul 20;16(14):2242. doi: 10.3390/ani16142242 (PMC13404426; doi:10.3390/ani16142242)
Supplement: Supplementary file 1 [file animals-16-02242-s001.zip › Supplementary Table.xlsx]

## Sheet: Table S1
Table S1. Composition and nutrient levels of basal diets (DM Basis)
Item	Content（%）
Ingredients
Roughage
Alfalfa hay	20
Oat hay	20
Concentrate mixture
Corn	37.1
Soybean meal	7.2
Cottonseed meal	6
Corn germ meal	4.2
Limestone	1.38
DDGS	1.32
Enzyme preparation	0.1
Wheat bran	0.9
Salt (NaCl)	0.72
Sodium bicarbonate	0.36
Extruded urea	0.36
Premix and additives a	0.36
Total	100
Nutrient levels b
Metabolizable energy (MJ/kg)	10.55
CP (%)	15.2
EE (%)	3.5
NDF (%)	38.5
ADF (%)	22.4
Ca (%)	0.75
P (%)	0.35
a The premix and additives provided the following per kg of diets: multi-minerals (1.2 g), vitamins (0.84 g), cysteamine (0.12 g), antioxidant (0.18 g), commercial flavoring/sweetening agents (0.78 g) to improve palatability, and carrier (0.48 g).
b Metabolizable energy (ME) was a calculated value based on the Chinese Feeding Standard of Meat Sheep and Goats (NY/T 816-2021). The other nutrient levels were analyzed values.

## Sheet: Table S2
Table S2. Summary of sequence data generated from rumen samples of Tan lambs
Sample	Group	RawData	N (%)	GC (%)	Q20 (%)	Q30 (%)	CleanData	Effective(%)
CON_1	CON	38877570	0.0928	44.34	98.53	95.8	38397408	98.76
CON_2	CON	41760602	0.092	46.43	98.57	95.95	41232284	98.73
CON_3	CON	39268436	0.0924	37.1	98.38	95.59	38646322	98.42
CON_4	CON	39700724	0.0936	46.68	98.56	95.94	39201404	98.74
CON_5	CON	42594468	0.0931	48.88	98.53	95.83	42041322	98.7
CON_6	CON	36246302	0.0929	46.97	98.55	95.92	35769162	98.68
MPSE_1	MPSE	38471604	0.0919	44.49	98.49	95.81	37922094	98.57
MPSE_2	MPSE	46148084	0.0026	45.86	98.49	95.44	45718730	99.07
MPSE_3	MPSE	42756866	0.0902	39.85	98.53	95.87	42213894	98.73
MPSE_4	MPSE	38122518	0.0922	46.74	98.56	95.9	37655550	98.78
MPSE_5	MPSE	43109332	0.0934	46.46	98.57	95.92	42597736	98.81
MPSE_6	MPSE	42255566	0.0921	42.39	98.47	95.84	41620348	98.5
Total		489312072					483016254
Mean		40776006					4.02514e+07	98.7075

## Sheet: Table S3
Table S3. Relative abundances of the identified rumen microorganisms at the phylum, genus, and species levels in the CON and MPSE groups.
species	CON_1	CON_2	CON_3	CON_4	CON_5	CON_6	MPSE_1	MPSE_2	MPSE_3	MPSE_4	MPSE_5	MPSE_6	MPSE_7
Unclassified	981451	957002	2561966	943293	983178	733781	1474899	915058	2207771	818180	793023	1631435	Unclassified;Unclassified;Unclassified;Unclassified;Unclassified;Unclassified;Unclassified
s_Unclassified_g_Prevotella	398997	686171	354240	310801	1103512	247344	481714	491014	693425	756209	519492	276182	d_Bacteria;p_Bacteroidota;c_Bacteroidia;o_Bacteroidales;f_Bacteroidaceae;g_Prevotella;s_Unclassified_g_Prevotella
s_Unclassified_d_Bacteria	187977	277022	353043	475881	345692	190143	278274	231981	262551	200879	409832	301576	d_Bacteria;p_Unclassified_d_Bacteria;c_Unclassified_d_Bacteria;o_Unclassified_d_Bacteria;f_Unclassified_d_Bacteria;g_Unclassified_d_Bacteria;s_Unclassified_d_Bacteria
s_Unclassified_o_Bacteroidales	218166	234417	170309	151695	397677	145235	221055	204567	315687	274307	185481	120218	d_Bacteria;p_Bacteroidota;c_Bacteroidia;o_Bacteroidales;f_Unclassified_o_Bacteroidales;g_Unclassified_o_Bacteroidales;s_Unclassified_o_Bacteroidales
s_Prevotella sp900315525	179931	107385	8212	7011	183416	13610	60381	65733	874153	573230	39112	80214	d_Bacteria;p_Bacteroidota;c_Bacteroidia;o_Bacteroidales;f_Bacteroidaceae;g_Prevotella;s_Prevotella sp900315525
s_Unclassified_d_Eukaryota	134572	51482	526187	48101	16571	65535	237121	90791	388319	39579	13924	438366	d_Eukaryota;p_Unclassified_d_Eukaryota;c_Unclassified_d_Eukaryota;o_Unclassified_d_Eukaryota;f_Unclassified_d_Eukaryota;g_Unclassified_d_Eukaryota;s_Unclassified_d_Eukaryota
s_Unclassified_f_Bacteroidaceae	142079	159678	98845	87152	286788	79354	152997	152242	239724	223495	89144	83153	d_Bacteria;p_Bacteroidota;c_Bacteroidia;o_Bacteroidales;f_Bacteroidaceae;g_Unclassified_f_Bacteroidaceae;s_Unclassified_f_Bacteroidaceae
s_Unclassified_g_Quinella	341	674	86975	1139958	1103	199	36005	58768	10075	162	156	31907	d_Bacteria;p_Firmicutes C;c_Negativicutes;o_Selenomonadales;f_Selenomonadaceae;g_Quinella;s_Unclassified_g_Quinella
s_Quinella sp017453765	116	11	3959	1156298	23	3	379	716	97	2	0	319	d_Bacteria;p_Firmicutes C;c_Negativicutes;o_Selenomonadales;f_Selenomonadaceae;g_Quinella;s_Quinella sp017453765
s_Quinella sp017479925	92	38	1914	991608	358	1	8180	17946	689	1	10	9984	d_Bacteria;p_Firmicutes C;c_Negativicutes;o_Selenomonadales;f_Selenomonadaceae;g_Quinella;s_Quinella sp017479925
s_Unclassified_c_Clostridia	45968	74772	50061	84334	64827	78345	105296	63684	36557	87104	224213	75290	d_Bacteria;p_Firmicutes A;c_Clostridia;o_Unclassified_c_Clostridia;f_Unclassified_c_Clostridia;g_Unclassified_c_Clostridia;s_Unclassified_c_Clostridia
s_Unclassified_g_Saccharofermentans	6846	447	899	938	321	960	14035	395	2822	194905	547459	321	d_Bacteria;p_Firmicutes A;c_Clostridia;o_Saccharofermentanales;f_Saccharofermentanaceae;g_Saccharofermentans;s_Unclassified_g_Saccharofermentans
s_Quinella sp905235425	183	77	3188	605443	41	107	523	1151	607	43	27	621	d_Bacteria;p_Firmicutes C;c_Negativicutes;o_Selenomonadales;f_Selenomonadaceae;g_Quinella;s_Quinella sp905235425
s_Saccharofermentans sp015069205	2156	240	427	156	0	182	12075	265	2601	138825	436345	135	d_Bacteria;p_Firmicutes A;c_Clostridia;o_Saccharofermentanales;f_Saccharofermentanaceae;g_Saccharofermentans;s_Saccharofermentans sp015069205
s_Unclassified_g_Treponema D	12525	141426	15868	33461	72555	28344	17827	96697	13792	11388	36281	106054	d_Bacteria;p_Spirochaetota;c_Spirochaetia;o_Treponematales;f_Treponemataceae;g_Treponema D;s_Unclassified_g_Treponema D
s_Unclassified_p_Ciliophora	39398	14400	137226	12353	4481	17388	63926	24988	107198	11220	3821	134841	d_Eukaryota;p_Ciliophora;c_Unclassified_p_Ciliophora;o_Unclassified_p_Ciliophora;f_Unclassified_p_Ciliophora;g_Unclassified_p_Ciliophora;s_Unclassified_p_Ciliophora
s_Unclassified_g_Cryptobacteroides	33847	15743	88854	65280	31075	67777	89462	23454	38404	16026	28771	36246	d_Bacteria;p_Bacteroidota;c_Bacteroidia;o_Bacteroidales;f_UBA932;g_Cryptobacteroides;s_Unclassified_g_Cryptobacteroides
s_Unclassified_f_Lachnospiraceae	27005	47130	19530	42133	49749	28646	43363	36557	18835	37429	78542	67854	d_Bacteria;p_Firmicutes A;c_Clostridia;o_Lachnospirales;f_Lachnospiraceae;g_Unclassified_f_Lachnospiraceae;s_Unclassified_f_Lachnospiraceae
s_Unclassified_f_Selenomonadaceae	1470	31243	33187	190801	85831	2364	15402	63483	17615	1828	2483	12720	d_Bacteria;p_Firmicutes C;c_Negativicutes;o_Selenomonadales;f_Selenomonadaceae;g_Unclassified_f_Selenomonadaceae;s_Unclassified_f_Selenomonadaceae
s_Selenomonas C bovis	2080	140218	115	314	308288	137	142	706	366	2790	674	838	d_Bacteria;p_Firmicutes C;c_Negativicutes;o_Selenomonadales;f_Selenomonadaceae;g_Selenomonas C;s_Selenomonas C bovis
s_Prevotella sp900317685	1572	43696	7	18	165963	180	24	132	32	9119	225522	775	d_Bacteria;p_Bacteroidota;c_Bacteroidia;o_Bacteroidales;f_Bacteroidaceae;g_Prevotella;s_Prevotella sp900317685
s_Unclassified_g_RF16	50630	8474	144157	27265	2490	74546	49332	54962	4325	1575	14731	12453	d_Bacteria;p_Bacteroidota;c_Bacteroidia;o_Bacteroidales;f_Paludibacteraceae;g_RF16;s_Unclassified_g_RF16
s_Unclassified_g_Ruminococcus E	7787	11059	285	376	54266	47550	49463	131225	45950	39180	13407	14523	d_Bacteria;p_Firmicutes A;c_Clostridia;o_Oscillospirales;f_Acutalibacteraceae;g_Ruminococcus E;s_Unclassified_g_Ruminococcus E
s_Prevotella sp016286575	4789	3720	4842	4015	5992	1545	163804	167985	13035	6781	709	1592	d_Bacteria;p_Bacteroidota;c_Bacteroidia;o_Bacteroidales;f_Bacteroidaceae;g_Prevotella;s_Prevotella sp016286575
s_Unclassified_g_Fretibacterium	1306	1563	226023	104776	810	323	25372	936	1154	279	299	1970	d_Bacteria;p_Synergistota;c_Synergistia;o_Synergistales;f_Aminobacteriaceae;g_Fretibacterium;s_Unclassified_g_Fretibacterium
s_Prevotella sp900314915	41269	51022	10234	12726	95891	7646	25219	1674	1480	101363	10460	3050	d_Bacteria;p_Bacteroidota;c_Bacteroidia;o_Bacteroidales;f_Bacteroidaceae;g_Prevotella;s_Prevotella sp900314915
s_Unclassified_g_UBA1711	147327	5562	10560	95020	2265	8606	38060	33908	3703	2003	2681	4889	d_Bacteria;p_Bacteroidota;c_Bacteroidia;o_Bacteroidales;f_P3;g_UBA1711;s_Unclassified_g_UBA1711
s_Unclassified_g_Fibrobacter	2274	1130	5942	15227	2456	2773	25739	3383	6643	48984	215798	1825	d_Bacteria;p_Fibrobacterota;c_Fibrobacteria;o_Fibrobacterales;f_Fibrobacteraceae;g_Fibrobacter;s_Unclassified_g_Fibrobacter
s_Prevotella sp900110085	55801	20838	32000	46879	11970	21702	19925	68209	22575	20629	1287	7485	d_Bacteria;p_Bacteroidota;c_Bacteroidia;o_Bacteroidales;f_Bacteroidaceae;g_Prevotella;s_Prevotella sp900110085
s_Prevotella sp900316475	77530	35290	2075	4400	139853	4414	7097	7347	20917	4433	3199	2075	d_Bacteria;p_Bacteroidota;c_Bacteroidia;o_Bacteroidales;f_Bacteroidaceae;g_Prevotella;s_Prevotella sp900316475
s_Prevotella sp002351725	25080	45354	2090	10317	20059	11530	12665	65435	9726	70034	3654	7532	d_Bacteria;p_Bacteroidota;c_Bacteroidia;o_Bacteroidales;f_Bacteroidaceae;g_Prevotella;s_Prevotella sp002351725
s_Prevotella ruminicola	1756	19229	1522	3415	182050	4217	4857	5544	6060	34365	1025	6734	d_Bacteria;p_Bacteroidota;c_Bacteroidia;o_Bacteroidales;f_Bacteroidaceae;g_Prevotella;s_Prevotella ruminicola
s_UBA4334 sp900316975	9560	33021	1422	6468	6831	8220	56653	76900	12662	54214	2170	955	d_Bacteria;p_Bacteroidota;c_Bacteroidia;o_Bacteroidales;f_Bacteroidaceae;g_UBA4334;s_UBA4334 sp900316975
s_Enterousia sp902793005	45	90	2	0	1	258848	24	28	6	0	69	106	d_Bacteria;p_Proteobacteria;c_Alphaproteobacteria;o_Rs-D84;f_Rs-D84;g_Enterousia;s_Enterousia sp902793005
s_Unclassified_c_Bacteroidia	22788	22883	17824	18243	37728	13264	20970	18432	24557	21676	20422	10257	d_Bacteria;p_Bacteroidota;c_Bacteroidia;o_Unclassified_c_Bacteroidia;f_Unclassified_c_Bacteroidia;g_Unclassified_c_Bacteroidia;s_Unclassified_c_Bacteroidia
s_Prevotella sp900107705	31094	14113	3173	3251	32872	12969	15272	50726	51190	7527	5670	7820	d_Bacteria;p_Bacteroidota;c_Bacteroidia;o_Bacteroidales;f_Bacteroidaceae;g_Prevotella;s_Prevotella sp900107705
s_Prevotella sp002354095	10577	81968	4227	39159	29853	12008	10893	26553	9128	4500	1673	3941	d_Bacteria;p_Bacteroidota;c_Bacteroidia;o_Bacteroidales;f_Bacteroidaceae;g_Prevotella;s_Prevotella sp002354095
s_Unclassified_g_Succinivibrio	1877	26279	168	67876	18597	177	15772	32671	2844	857	22800	41651	d_Bacteria;p_Proteobacteria;c_Gammaproteobacteria;o_Enterobacterales;f_Succinivibrionaceae;g_Succinivibrio;s_Unclassified_g_Succinivibrio
s_Prevotella sp902782305	39988	11898	1572	1721	42911	45150	5736	7980	9335	32497	20966	8778	d_Bacteria;p_Bacteroidota;c_Bacteroidia;o_Bacteroidales;f_Bacteroidaceae;g_Prevotella;s_Prevotella sp902782305
s_Prevotella sp017474485	2424	25505	353	398	1197	83478	1224	10070	1377	4358	274	92888	d_Bacteria;p_Bacteroidota;c_Bacteroidia;o_Bacteroidales;f_Bacteroidaceae;g_Prevotella;s_Prevotella sp017474485
s_Unclassified_g_ER4	11130	5137	22345	25703	267	20729	77410	11774	5248	5798	2058	24630	d_Bacteria;p_Firmicutes A;c_Clostridia;o_Oscillospirales;f_Oscillospiraceae;g_ER4;s_Unclassified_g_ER4
s_Unclassified_g_Methanobrevibacter A	8149	6591	25079	8986	3871	29855	43436	42249	7405	18545	13363	1956	d_Archaea;p_Methanobacteriota;c_Methanobacteria;o_Methanobacteriales;f_Methanobacteriaceae;g_Methanobrevibacter A;s_Unclassified_g_Methanobrevibacter A
s_Prevotella sp900313235	2121	1747	2749	1483	2648	2263	5948	17759	6235	155484	233	619	d_Bacteria;p_Bacteroidota;c_Bacteroidia;o_Bacteroidales;f_Bacteroidaceae;g_Prevotella;s_Prevotella sp900313235
s_Prevotella sp900320045	10413	1946	1250	962	163471	2056	1814	1381	2436	5700	390	1354	d_Bacteria;p_Bacteroidota;c_Bacteroidia;o_Bacteroidales;f_Bacteroidaceae;g_Prevotella;s_Prevotella sp900320045
s_Prevotella mizrahii	1229	63046	245	423	51238	664	911	1294	123	7591	64747	963	d_Bacteria;p_Bacteroidota;c_Bacteroidia;o_Bacteroidales;f_Bacteroidaceae;g_Prevotella;s_Prevotella mizrahii
s_Unclassified_g_UBA4334	4772	17740	1886	4428	53792	4543	26173	38470	7646	27848	1516	855	d_Bacteria;p_Bacteroidota;c_Bacteroidia;o_Bacteroidales;f_Bacteroidaceae;g_UBA4334;s_Unclassified_g_UBA4334
s_Prevotella sp900316265	2634	4807	3409	9530	20022	7587	5397	6034	92124	28497	806	7210	d_Bacteria;p_Bacteroidota;c_Bacteroidia;o_Bacteroidales;f_Bacteroidaceae;g_Prevotella;s_Prevotella sp900316265
s_Fretibacterium sp017447325	46	45	23213	99086	67	24	63672	33	25	6	7	32	d_Bacteria;p_Synergistota;c_Synergistia;o_Synergistales;f_Aminobacteriaceae;g_Fretibacterium;s_Fretibacterium sp017447325
s_Prevotella sp900314755	40976	20969	9109	7069	4367	21024	37596	3878	3436	26634	6606	1455	d_Bacteria;p_Bacteroidota;c_Bacteroidia;o_Bacteroidales;f_Bacteroidaceae;g_Prevotella;s_Prevotella sp900314755
s_Succinivibrio dextrinosolvens A	447	1175	163	72555	10273	107	18239	39990	3483	138	1824	27620	d_Bacteria;p_Proteobacteria;c_Gammaproteobacteria;o_Enterobacterales;f_Succinivibrionaceae;g_Succinivibrio;s_Succinivibrio dextrinosolvens A
s_UBA1711 sp002372855	110206	279	521	34893	197	1213	10614	11379	1829	912	606	829	d_Bacteria;p_Bacteroidota;c_Bacteroidia;o_Bacteroidales;f_P3;g_UBA1711;s_UBA1711 sp002372855
s_Treponema D sp902789325	2900	10509	428	1430	53907	3829	2817	15239	4227	3425	10979	56512	d_Bacteria;p_Spirochaetota;c_Spirochaetia;o_Treponematales;f_Treponemataceae;g_Treponema D;s_Treponema D sp902789325
s_UBA9786 sp902785705	150	307	25398	18870	1145	58	19636	52991	35397	132	35	6530	d_Bacteria;p_Firmicutes C;c_Negativicutes;o_Selenomonadales;f_Selenomonadaceae;g_UBA9786;s_UBA9786 sp902785705
s_UBA1711 sp902762805	14597	3515	3260	123565	365	1100	3082	1737	1454	1595	1262	4035	d_Bacteria;p_Bacteroidota;c_Bacteroidia;o_Bacteroidales;f_P3;g_UBA1711;s_UBA1711 sp902762805
s_Saccharofermentans sp902787975	403	97	119	43	46	51	3597	72	716	39343	114163	33	d_Bacteria;p_Firmicutes A;c_Clostridia;o_Saccharofermentanales;f_Saccharofermentanaceae;g_Saccharofermentans;s_Saccharofermentans sp902787975
s_Unclassified_o_Oscillospirales	7271	14315	8105	10744	7740	16194	26387	13149	14897	8923	18040	12316	d_Bacteria;p_Firmicutes A;c_Clostridia;o_Oscillospirales;f_Unclassified_o_Oscillospirales;g_Unclassified_o_Oscillospirales;s_Unclassified_o_Oscillospirales
s_Unclassified_g_Ruminococcus	19453	23741	1047	35199	403	1167	7799	1236	510	3371	61838	1383	d_Bacteria;p_Firmicutes A;c_Clostridia;o_Oscillospirales;f_Ruminococcaceae;g_Ruminococcus;s_Unclassified_g_Ruminococcus
s_Fretibacterium sp905234075	3	9	136334	1813	4	2	15311	2	2	4	15	5	d_Bacteria;p_Synergistota;c_Synergistia;o_Synergistales;f_Aminobacteriaceae;g_Fretibacterium;s_Fretibacterium sp905234075
s_Prevotella sp900314655	2506	3464	3359	32537	1978	6120	14090	57901	13589	7062	2930	6980	d_Bacteria;p_Bacteroidota;c_Bacteroidia;o_Bacteroidales;f_Bacteroidaceae;g_Prevotella;s_Prevotella sp900314655
s_CAG-492 sp017528375	9465	3248	36721	6706	1199	4327	17569	7032	20970	3719	1232	39032	d_Bacteria;p_Firmicutes A;c_Clostridia;o_TANB77;f_CAG-508;g_CAG-492;s_CAG-492 sp017528375
s_Quinella sp017445435	26	83	690	144819	197	1	630	515	96	2	1	298	d_Bacteria;p_Firmicutes C;c_Negativicutes;o_Selenomonadales;f_Selenomonadaceae;g_Quinella;s_Quinella sp017445435
s_Stylonychia lemnae	10346	3910	36417	2986	1089	5168	16857	6185	27659	2845	938	31713	d_Eukaryota;p_Ciliophora;c_Spirotrichea;o_Sporadotrichida;f_Oxytrichidae;g_Stylonychia;s_Stylonychia lemnae
s_NK4A136 sp900102065	30429	82	177	88129	37	71	3877	229	11500	623	670	10137	d_Bacteria;p_Firmicutes A;c_Clostridia;o_Lachnospirales;f_Lachnospiraceae;g_NK4A136;s_NK4A136 sp900102065
s_CAG-791 sp900318875	606	9006	11	39	110133	319	70	731	137	2458	20875	639	d_Bacteria;p_Firmicutes A;c_Clostridia;o_Lachnospirales;f_Lachnospiraceae;g_CAG-791;s_CAG-791 sp900318875
s_Treponema D sp016293915	3041	56310	498	1420	10454	11102	7728	21789	4900	4325	3071	20311	d_Bacteria;p_Spirochaetota;c_Spirochaetia;o_Treponematales;f_Treponemataceae;g_Treponema D;s_Treponema D sp016293915
s_ER4 sp017527825	8307	3027	14356	23894	84	24187	26412	12196	8201	4293	447	19133	d_Bacteria;p_Firmicutes A;c_Clostridia;o_Oscillospirales;f_Oscillospiraceae;g_ER4;s_ER4 sp017527825
s_Methanobrevibacter A millerae A	8800	6755	4384	2070	4748	72014	7653	6968	1822	24988	1823	2104	d_Archaea;p_Methanobacteriota;c_Methanobacteria;o_Methanobacteriales;f_Methanobacteriaceae;g_Methanobrevibacter A;s_Methanobrevibacter A millerae A
s_Unclassified_c_Oligohymenophorea	10035	3639	35303	2900	1102	5212	16742	6218	25512	2763	947	33132	d_Eukaryota;p_Ciliophora;c_Oligohymenophorea;o_Unclassified_c_Oligohymenophorea;f_Unclassified_c_Oligohymenophorea;g_Unclassified_c_Oligohymenophorea;s_Unclassified_c_Oligohymenophorea
s_RUG410 sp902788365	1174	34022	7	8786	426	30	468	1290	9	5249	429	91047	d_Bacteria;p_Proteobacteria;c_Alphaproteobacteria;o_RF32;f_CAG-239;g_RUG410;s_RUG410 sp902788365
s_Prevotella sp900315775	111863	1054	538	445	7395	974	2117	1178	515	11999	162	3549	d_Bacteria;p_Bacteroidota;c_Bacteroidia;o_Bacteroidales;f_Bacteroidaceae;g_Prevotella;s_Prevotella sp900315775
s_Unclassified_g_Ruminococcus D	9573	55588	407	3706	3941	898	6874	5385	1924	3554	44805	4384	d_Bacteria;p_Firmicutes A;c_Clostridia;o_Oscillospirales;f_Ruminococcaceae;g_Ruminococcus D;s_Unclassified_g_Ruminococcus D
s_GCA-900199385 sp900315675	10105	11722	1471	32947	363	29311	12927	14378	4435	6339	13226	3739	d_Bacteria;p_Firmicutes A;c_Clostridia;o_Christensenellales;f_CAG-74;g_GCA-900199385;s_GCA-900199385 sp900315675
s_Prevotella sp900314945	165	122487	34	24	14769	87	49	127	45	635	1867	220	d_Bacteria;p_Bacteroidota;c_Bacteroidia;o_Bacteroidales;f_Bacteroidaceae;g_Prevotella;s_Prevotella sp900314945
s_Unclassified_g_Selenomonas C	302	29948	173	318	97330	29	152	753	208	366	9443	507	d_Bacteria;p_Firmicutes C;c_Negativicutes;o_Selenomonadales;f_Selenomonadaceae;g_Selenomonas C;s_Unclassified_g_Selenomonas C
s_Unclassified_g_Enterousia	989	1101	18	39	57	136324	10	21	6	41	308	567	d_Bacteria;p_Proteobacteria;c_Alphaproteobacteria;o_Rs-D84;f_Rs-D84;g_Enterousia;s_Unclassified_g_Enterousia
s_Unclassified_g_CAG-791	8741	10203	1629	3781	13356	17411	7965	24275	7719	5731	20307	18222	d_Bacteria;p_Firmicutes A;c_Clostridia;o_Lachnospirales;f_Lachnospiraceae;g_CAG-791;s_Unclassified_g_CAG-791
s_Ruminococcus D sp902786965	20086	43249	94	5890	379	462	12578	7493	2949	6079	26139	12401	d_Bacteria;p_Firmicutes A;c_Clostridia;o_Oscillospirales;f_Ruminococcaceae;g_Ruminococcus D;s_Ruminococcus D sp902786965
s_UBA1066 sp900314565	14596	2132	2304	1291	8848	18243	29861	19313	17114	4996	10960	7757	d_Bacteria;p_Firmicutes A;c_Clostridia;o_Lachnospirales;f_Lachnospiraceae;g_UBA1066;s_UBA1066 sp900314565
s_Unclassified_g_RUG099	9051	7057	10183	26164	14409	10722	13793	8558	6246	10591	11335	6567	d_Bacteria;p_Firmicutes A;c_Clostridia;o_Peptostreptococcales;f_Anaerovoracaceae;g_RUG099;s_Unclassified_g_RUG099
s_Treponema D bryantii B	3453	36542	1349	1837	14326	8502	5446	24411	2932	3344	16139	15550	d_Bacteria;p_Spirochaetota;c_Spirochaetia;o_Treponematales;f_Treponemataceae;g_Treponema D;s_Treponema D bryantii B
s_Succiniclasticum sp900314855	95	128	9	11	127093	53	24	42	8	877	2755	731	d_Bacteria;p_Firmicutes C;c_Negativicutes;o_Acidaminococcales;f_Acidaminococcaceae;g_Succiniclasticum;s_Succiniclasticum sp900314855
s_Prevotella sp900315105	4371	17710	8048	6047	7838	6085	20125	7247	10881	13884	19994	8268	d_Bacteria;p_Bacteroidota;c_Bacteroidia;o_Bacteroidales;f_Bacteroidaceae;g_Prevotella;s_Prevotella sp900315105
s_Succinivibrio sp003456415	6434	111578	5	564	3489	36	60	100	123	1189	2841	2401	d_Bacteria;p_Proteobacteria;c_Gammaproteobacteria;o_Enterobacterales;f_Succinivibrionaceae;g_Succinivibrio;s_Succinivibrio sp003456415
s_Ruminococcus D sp902787825	2492	106424	7	804	218	1162	1214	838	239	618	12534	1112	d_Bacteria;p_Firmicutes A;c_Clostridia;o_Oscillospirales;f_Ruminococcaceae;g_Ruminococcus D;s_Ruminococcus D sp902787825
s_Unclassified_f_P3	43995	1096	1372	27543	668	26842	10484	10792	999	897	1432	1132	d_Bacteria;p_Bacteroidota;c_Bacteroidia;o_Bacteroidales;f_P3;g_Unclassified_f_P3;s_Unclassified_f_P3
s_Prevotella sp902798425	1970	3150	17369	9095	6446	4809	27421	5665	6866	37566	442	5978	d_Bacteria;p_Bacteroidota;c_Bacteroidia;o_Bacteroidales;f_Bacteroidaceae;g_Prevotella;s_Prevotella sp902798425
s_Quinella sp905236325	7	1	43215	45329	47	0	718	20001	3524	3	1	13404	d_Bacteria;p_Firmicutes C;c_Negativicutes;o_Selenomonadales;f_Selenomonadaceae;g_Quinella;s_Quinella sp905236325
s_Ventricola sp002395225	15855	2489	3367	23469	42	6233	4734	9767	2452	56826	180	131	d_Bacteria;p_Firmicutes A;c_Clostridia;o_Christensenellales;f_CAG-74;g_Ventricola;s_Ventricola sp002395225
s_Fibrobacter sp900142495	176	62	249	243	88	855	1389	50	140	5490	116547	130	d_Bacteria;p_Fibrobacterota;c_Fibrobacteria;o_Fibrobacterales;f_Fibrobacteraceae;g_Fibrobacter;s_Fibrobacter sp900142495
s_Prevotella sp900316985	7091	2081	9156	6131	943	2038	34657	17804	22391	2176	569	18541	d_Bacteria;p_Bacteroidota;c_Bacteroidia;o_Bacteroidales;f_Bacteroidaceae;g_Prevotella;s_Prevotella sp900316985
s_RF16 sp900319105	28049	1163	3118	2637	789	2272	17987	61312	2288	74	474	513	d_Bacteria;p_Bacteroidota;c_Bacteroidia;o_Bacteroidales;f_Paludibacteraceae;g_RF16;s_RF16 sp900319105
s_Cryptobacteroides sp002472565	1755	467	66	150	62320	153	130	142	66	3100	48585	710	d_Bacteria;p_Bacteroidota;c_Bacteroidia;o_Bacteroidales;f_UBA932;g_Cryptobacteroides;s_Cryptobacteroides sp002472565
s_Prevotella sp017443345	4309	2737	3385	4389	7998	2060	38016	30465	14395	4414	1513	2758	d_Bacteria;p_Bacteroidota;c_Bacteroidia;o_Bacteroidales;f_Bacteroidaceae;g_Prevotella;s_Prevotella sp017443345
s_Cryptobacteroides sp900321655	441	120	59592	40053	265	1099	4830	638	8039	60	28	536	d_Bacteria;p_Bacteroidota;c_Bacteroidia;o_Bacteroidales;f_UBA932;g_Cryptobacteroides;s_Cryptobacteroides sp900321655
s_Prevotella sp900318395	2487	2748	17315	27880	6915	765	24661	21175	7782	2694	432	808	d_Bacteria;p_Bacteroidota;c_Bacteroidia;o_Bacteroidales;f_Bacteroidaceae;g_Prevotella;s_Prevotella sp900318395
s_Prevotella sp902789415	1756	45180	725	1908	33367	1181	3496	2421	3429	16437	1058	4038	d_Bacteria;p_Bacteroidota;c_Bacteroidia;o_Bacteroidales;f_Bacteroidaceae;g_Prevotella;s_Prevotella sp902789415
s_Unclassified_f_Oscillospiraceae	5942	6959	8468	11463	2013	12073	33079	5421	3087	3741	11920	10436	d_Bacteria;p_Firmicutes A;c_Clostridia;o_Oscillospirales;f_Oscillospiraceae;g_Unclassified_f_Oscillospiraceae;s_Unclassified_f_Oscillospiraceae
s_Prevotella sp900322095	7845	10047	289	306	4418	2339	145	1939	191	5472	76147	4386	d_Bacteria;p_Bacteroidota;c_Bacteroidia;o_Bacteroidales;f_Bacteroidaceae;g_Prevotella;s_Prevotella sp900322095
s_Ruminococcus E sp902799325	3474	75	23	10	4333	1021	1983	2316	89487	5720	128	4842	d_Bacteria;p_Firmicutes A;c_Clostridia;o_Oscillospirales;f_Acutalibacteraceae;g_Ruminococcus E;s_Ruminococcus E sp902799325
s_Quinella sp017553205	7	0	15434	82282	24	10	2600	7250	2213	1	13	3520	d_Bacteria;p_Firmicutes C;c_Negativicutes;o_Selenomonadales;f_Selenomonadaceae;g_Quinella;s_Quinella sp017553205
s_Ruminococcus D sp902788785	7051	19672	690	5108	17945	1414	10315	15019	1864	3741	27923	1925	d_Bacteria;p_Firmicutes A;c_Clostridia;o_Oscillospirales;f_Ruminococcaceae;g_Ruminococcus D;s_Ruminococcus D sp902788785
s_Anaerovibrio sp017475925	1251	48	2954	18395	16176	15111	8687	19708	13166	11233	7	5339	d_Bacteria;p_Firmicutes C;c_Negativicutes;o_Selenomonadales;f_Selenomonadaceae;g_Anaerovibrio;s_Anaerovibrio sp017475925
s_Prevotella sp002353825	6390	17658	129	341	17128	517	505	655	655	3436	62764	566	d_Bacteria;p_Bacteroidota;c_Bacteroidia;o_Bacteroidales;f_Bacteroidaceae;g_Prevotella;s_Prevotella sp002353825
s_NK4A144 sp017475845	26	10	899	5082	6	61	1957	12578	750	16	15	88499	d_Bacteria;p_Firmicutes A;c_Clostridia;o_Lachnospirales;f_Lachnospiraceae;g_NK4A144;s_NK4A144 sp017475845
s_UBA2810 sp900317945	160	80223	9	6	9632	39	197	1080	208	891	16021	617	d_Bacteria;p_Proteobacteria;c_Gammaproteobacteria;o_Enterobacterales;f_Succinivibrionaceae;g_UBA2810;s_UBA2810 sp900317945
s_Prevotella sp902801155	3302	18584	1697	5560	232	5692	28064	3020	3752	18972	10221	9583	d_Bacteria;p_Bacteroidota;c_Bacteroidia;o_Bacteroidales;f_Bacteroidaceae;g_Prevotella;s_Prevotella sp902801155
s_Cryptobacteroides sp902794615	7896	3387	7173	7787	12037	38761	14134	1129	3812	1340	190	9637	d_Bacteria;p_Bacteroidota;c_Bacteroidia;o_Bacteroidales;f_UBA932;g_Cryptobacteroides;s_Cryptobacteroides sp902794615
s_Prevotella sp015060535	2231	2053	9023	1601	4930	4942	43097	7358	25439	2694	818	1599	d_Bacteria;p_Bacteroidota;c_Bacteroidia;o_Bacteroidales;f_Bacteroidaceae;g_Prevotella;s_Prevotella sp015060535
s_Fretibacterium sp017470785	68	89	25981	60665	70	5	17462	86	32	11	17	99	d_Bacteria;p_Synergistota;c_Synergistia;o_Synergistales;f_Aminobacteriaceae;g_Fretibacterium;s_Fretibacterium sp017470785
s_Prevotella ruminicola A	9250	5897	2385	1866	26434	5543	5072	14555	9378	15550	2626	4517	d_Bacteria;p_Bacteroidota;c_Bacteroidia;o_Bacteroidales;f_Bacteroidaceae;g_Prevotella;s_Prevotella ruminicola A
s_RUG099 sp900318105	11295	2839	859	5890	28507	3215	16388	2905	1460	2297	21745	5509	d_Bacteria;p_Firmicutes A;c_Clostridia;o_Peptostreptococcales;f_Anaerovoracaceae;g_RUG099;s_RUG099 sp900318105
s_Quinella sp905236725	266	163	16153	61782	92	30	3902	11089	2899	37	67	6184	d_Bacteria;p_Firmicutes C;c_Negativicutes;o_Selenomonadales;f_Selenomonadaceae;g_Quinella;s_Quinella sp905236725
s_Ruminococcus E sp900315605	181	534	88	25	1526	94163	794	1516	838	610	660	259	d_Bacteria;p_Firmicutes A;c_Clostridia;o_Oscillospirales;f_Acutalibacteraceae;g_Ruminococcus E;s_Ruminococcus E sp900315605
s_Quinella sp017554235	21	11	1070	97033	5	1	217	785	239	5	26	428	d_Bacteria;p_Firmicutes C;c_Negativicutes;o_Selenomonadales;f_Selenomonadaceae;g_Quinella;s_Quinella sp017554235
s_Succiniclasticum sp900315925	4416	1993	6601	9499	3625	9322	14104	11683	10109	7658	432	19606	d_Bacteria;p_Firmicutes C;c_Negativicutes;o_Acidaminococcales;f_Acidaminococcaceae;g_Succiniclasticum;s_Succiniclasticum sp900315925
s_Quinella sp905233965	20	15	4253	21877	181	6	52195	14581	769	1	10	5022	d_Bacteria;p_Firmicutes C;c_Negativicutes;o_Selenomonadales;f_Selenomonadaceae;g_Quinella;s_Quinella sp905233965
s_Unclassified_g_Succiniclasticum	3710	3827	3957	11070	25350	7435	7086	8800	6269	4358	5718	11295	d_Bacteria;p_Firmicutes C;c_Negativicutes;o_Acidaminococcales;f_Acidaminococcaceae;g_Succiniclasticum;s_Unclassified_g_Succiniclasticum
s_RUG13091 sp017429285	315	1142	163	160	106	127	722	90858	83	1515	3048	498	d_Bacteria;p_Firmicutes;c_Bacilli;o_RFN20;f_CAG-826;g_RUG13091;s_RUG13091 sp017429285
s_Unclassified_f_CAG-826	4218	2093	34234	11439	2392	563	1559	23600	2892	1051	5761	8877	d_Bacteria;p_Firmicutes;c_Bacilli;o_RFN20;f_CAG-826;g_Unclassified_f_CAG-826;s_Unclassified_f_CAG-826
s_Unclassified_g_Paramecium	6810	2490	25392	1822	801	3004	10800	4155	19251	1598	709	19247	d_Eukaryota;p_Ciliophora;c_Oligohymenophorea;o_Peniculida;f_Parameciidae;g_Paramecium;s_Unclassified_g_Paramecium
s_Treponema D sp004554075	1648	10686	609	860	11459	11563	10686	9889	1830	1424	19262	15503	d_Bacteria;p_Spirochaetota;c_Spirochaetia;o_Treponematales;f_Treponemataceae;g_Treponema D;s_Treponema D sp004554075
s_Fibrobacter sp900177705	351	88	297	366	207	503	1445	163	199	38391	52688	241	d_Bacteria;p_Fibrobacterota;c_Fibrobacteria;o_Fibrobacterales;f_Fibrobacteraceae;g_Fibrobacter;s_Fibrobacter sp900177705
s_RUG472 sp902798825	147	116	99	94	36	178	124	68	20	62	93858	57	d_Bacteria;p_Firmicutes A;c_Clostridia;o_Christensenellales;f_CAG-138;g_RUG472;s_RUG472 sp902798825
s_Prevotella sp002371695	7858	4866	22190	842	7689	946	3654	4255	19713	17829	1498	2930	d_Bacteria;p_Bacteroidota;c_Bacteroidia;o_Bacteroidales;f_Bacteroidaceae;g_Prevotella;s_Prevotella sp002371695
s_UBA2922 sp900313925	149	165	32	150	230	110	166	27	39	788	91636	69	d_Bacteria;p_Firmicutes A;c_Clostridia;o_Oscillospirales;f_Oscillospiraceae;g_UBA2922;s_UBA2922 sp900313925
s_Unclassified_c_Bacilli	4801	2993	18404	7013	2148	2777	10139	7231	9014	1851	5279	21458	d_Bacteria;p_Firmicutes;c_Bacilli;o_Unclassified_c_Bacilli;f_Unclassified_c_Bacilli;g_Unclassified_c_Bacilli;s_Unclassified_c_Bacilli
s_UBA1217 sp017517715	414	46	48	361	7	80805	8001	1696	52	34	1238	61	d_Bacteria;p_Bacteroidota;c_Bacteroidia;o_Bacteroidales;f_P3;g_UBA1217;s_UBA1217 sp017517715
s_Unclassified_g_RUG410	4936	20402	44	3166	8775	184	1529	633	12	7973	20735	23760	d_Bacteria;p_Proteobacteria;c_Alphaproteobacteria;o_RF32;f_CAG-239;g_RUG410;s_Unclassified_g_RUG410
s_Prevotella ruminicola C	1982	7917	1863	1437	47719	4078	3938	3681	5078	10582	651	2726	d_Bacteria;p_Bacteroidota;c_Bacteroidia;o_Bacteroidales;f_Bacteroidaceae;g_Prevotella;s_Prevotella ruminicola C
s_Prevotella sp900315545	11051	2514	1601	11970	23230	2893	10577	7641	1429	7569	3392	6780	d_Bacteria;p_Bacteroidota;c_Bacteroidia;o_Bacteroidales;f_Bacteroidaceae;g_Prevotella;s_Prevotella sp900315545
s_Unclassified_f_Ruminococcaceae	6641	23177	2561	8332	3110	1359	5966	3192	2982	2028	27807	3402	d_Bacteria;p_Firmicutes A;c_Clostridia;o_Oscillospirales;f_Ruminococcaceae;g_Unclassified_f_Ruminococcaceae;s_Unclassified_f_Ruminococcaceae
s_Unclassified_g_Sodaliphilus	2306	7699	1626	5992	2933	6134	40837	6490	6225	1596	3646	4548	d_Bacteria;p_Bacteroidota;c_Bacteroidia;o_Bacteroidales;f_Muribaculaceae;g_Sodaliphilus;s_Unclassified_g_Sodaliphilus
s_Ruminococcus E sp900314795	4423	2868	25	28	1785	2387	12206	17484	1753	41488	504	4470	d_Bacteria;p_Firmicutes A;c_Clostridia;o_Oscillospirales;f_Acutalibacteraceae;g_Ruminococcus E;s_Ruminococcus E sp900314795
s_Bulleidia sp900319505	515	2542	6	23	1509	26	10	22	14	1077	83312	12	d_Bacteria;p_Firmicutes;c_Bacilli;o_Erysipelotrichales;f_Erysipelotrichaceae;g_Bulleidia;s_Bulleidia sp900319505
s_CAG-417 sp017525855	5953	2022	20565	2534	630	1657	9434	3528	14465	1310	688	25921	d_Bacteria;p_Firmicutes;c_Bacilli;o_RF39;f_UBA660;g_CAG-417;s_CAG-417 sp017525855
s_Unclassified_f_Fibrobacteraceae	485	299	1066	1452	899	777	5592	418	743	11388	64606	608	d_Bacteria;p_Fibrobacterota;c_Fibrobacteria;o_Fibrobacterales;f_Fibrobacteraceae;g_Unclassified_f_Fibrobacteraceae;s_Unclassified_f_Fibrobacteraceae
s_Unclassified_c_Negativicutes	847	6190	3976	37905	19801	1154	2423	6788	2795	960	1858	3516	d_Bacteria;p_Firmicutes C;c_Negativicutes;o_Unclassified_c_Negativicutes;f_Unclassified_c_Negativicutes;g_Unclassified_c_Negativicutes;s_Unclassified_c_Negativicutes
s_Unclassified_o_Sporadotrichida	5549	2275	22353	2085	668	2644	10327	3942	15575	1719	518	20459	d_Eukaryota;p_Ciliophora;c_Spirotrichea;o_Sporadotrichida;f_Unclassified_o_Sporadotrichida;g_Unclassified_o_Sporadotrichida;s_Unclassified_o_Sporadotrichida
s_Ruminococcus E sp902763855	561	268	21	17	983	220	26125	47118	1860	5656	136	3245	d_Bacteria;p_Firmicutes A;c_Clostridia;o_Oscillospirales;f_Acutalibacteraceae;g_Ruminococcus E;s_Ruminococcus E sp902763855
s_Unclassified_f_UBA660	5894	2068	13312	2738	1979	3464	5494	2242	10728	1920	21028	14994	d_Bacteria;p_Firmicutes;c_Bacilli;o_RF39;f_UBA660;g_Unclassified_f_UBA660;s_Unclassified_f_UBA660
s_Unclassified_g_UBA4372	7638	1858	10828	2901	5576	6118	10827	4334	2747	17470	13015	2437	d_Bacteria;p_Bacteroidota;c_Bacteroidia;o_Bacteroidales;f_Bacteroidaceae;g_UBA4372;s_Unclassified_g_UBA4372
s_Prevotella sp902762565	2315	9362	2276	937	5566	23903	1642	4543	4972	2145	428	27281	d_Bacteria;p_Bacteroidota;c_Bacteroidia;o_Bacteroidales;f_Bacteroidaceae;g_Prevotella;s_Prevotella sp902762565
s_Fretibacterium sp905233215	21	19	76071	8670	4	1	153	12	20	1	2	24	d_Bacteria;p_Synergistota;c_Synergistia;o_Synergistales;f_Aminobacteriaceae;g_Fretibacterium;s_Fretibacterium sp905233215
s_Sodaliphilus pleomorphus	1941	39075	130	752	10200	679	252	1959	554	5458	18894	5045	d_Bacteria;p_Bacteroidota;c_Bacteroidia;o_Bacteroidales;f_Muribaculaceae;g_Sodaliphilus;s_Sodaliphilus pleomorphus
s_Saccharofermentans sp902775565	532	28	708	38	5	276	114	49	13	1106	82029	18	d_Bacteria;p_Firmicutes A;c_Clostridia;o_Saccharofermentanales;f_Saccharofermentanaceae;g_Saccharofermentans;s_Saccharofermentans sp902775565
s_RF16 sp900320865	526	1764	18005	8586	8	28757	23128	1134	68	11	2074	168	d_Bacteria;p_Bacteroidota;c_Bacteroidia;o_Bacteroidales;f_Paludibacteraceae;g_RF16;s_RF16 sp900320865
s_Saccharofermentans sp902788505	1103	58	62	311	9	327	2024	61	335	23651	56111	40	d_Bacteria;p_Firmicutes A;c_Clostridia;o_Saccharofermentanales;f_Saccharofermentanaceae;g_Saccharofermentans;s_Saccharofermentans sp902788505
s_UBA4334 sp900318775	171	4343	144	924	70425	620	1472	1509	293	3925	104	131	d_Bacteria;p_Bacteroidota;c_Bacteroidia;o_Bacteroidales;f_Bacteroidaceae;g_UBA4334;s_UBA4334 sp900318775
s_Prevotella sp900322035	2609	15989	83	61	6170	7016	276	682	494	15029	28232	7130	d_Bacteria;p_Bacteroidota;c_Bacteroidia;o_Bacteroidales;f_Bacteroidaceae;g_Prevotella;s_Prevotella sp900322035
s_Prevotella sp017627765	2033	918	862	1663	5610	797	1140	1179	5923	696	403	62099	d_Bacteria;p_Bacteroidota;c_Bacteroidia;o_Bacteroidales;f_Bacteroidaceae;g_Prevotella;s_Prevotella sp017627765
s_Prevotella sp900315035	8306	4682	6836	2204	8261	1198	4818	5305	26259	11260	1323	2839	d_Bacteria;p_Bacteroidota;c_Bacteroidia;o_Bacteroidales;f_Bacteroidaceae;g_Prevotella;s_Prevotella sp900315035
s_Prevotella sp902800365	5413	15366	731	3582	7974	3811	3088	16340	743	23064	1080	2054	d_Bacteria;p_Bacteroidota;c_Bacteroidia;o_Bacteroidales;f_Bacteroidaceae;g_Prevotella;s_Prevotella sp902800365
s_Sodaliphilus sp002353885	388	165	190	4151	55	3352	62882	7565	2310	128	202	1564	d_Bacteria;p_Bacteroidota;c_Bacteroidia;o_Bacteroidales;f_Muribaculaceae;g_Sodaliphilus;s_Sodaliphilus sp002353885
s_Prevotella sp017941345	5417	4241	8748	1106	12018	2602	6294	4523	24591	8538	1583	3108	d_Bacteria;p_Bacteroidota;c_Bacteroidia;o_Bacteroidales;f_Bacteroidaceae;g_Prevotella;s_Prevotella sp017941345
s_Selenomonas C sp900318215	28	7631	31	114	67221	11	20	106	70	70	6209	397	d_Bacteria;p_Firmicutes C;c_Negativicutes;o_Selenomonadales;f_Selenomonadaceae;g_Selenomonas C;s_Selenomonas C sp900318215
s_Prevotella sp902800595	1500	2139	3064	39086	2640	226	16228	7537	4482	2646	219	987	d_Bacteria;p_Bacteroidota;c_Bacteroidia;o_Bacteroidales;f_Bacteroidaceae;g_Prevotella;s_Prevotella sp902800595
s_Prevotella sp900315765	7432	12877	1147	3773	7978	4463	4808	15481	2819	15312	1136	3449	d_Bacteria;p_Bacteroidota;c_Bacteroidia;o_Bacteroidales;f_Bacteroidaceae;g_Prevotella;s_Prevotella sp900315765
s_Bulleidia massiliensis	554	5627	20	349	37980	51	36	471	66	1198	33636	525	d_Bacteria;p_Firmicutes;c_Bacilli;o_Erysipelotrichales;f_Erysipelotrichaceae;g_Bulleidia;s_Bulleidia massiliensis
s_Unclassified_g_UBA1067	20397	1363	11314	3152	6	8432	18632	1908	796	9658	1189	1888	d_Bacteria;p_Verrucomicrobiota;c_Kiritimatiellae;o_RFP12;f_UBA1067;g_UBA1067;s_Unclassified_g_UBA1067
s_Quinella sp017470715	11	53	4027	65149	74	11	2513	5158	212	6	1	1322	d_Bacteria;p_Firmicutes C;c_Negativicutes;o_Selenomonadales;f_Selenomonadaceae;g_Quinella;s_Quinella sp017470715
s_Prevotella sp900319305	1171	2966	18209	5274	1284	250	11466	20570	15361	850	179	573	d_Bacteria;p_Bacteroidota;c_Bacteroidia;o_Bacteroidales;f_Bacteroidaceae;g_Prevotella;s_Prevotella sp900319305
s_Unclassified_g_Eubacterium Q	10281	246	1344	18047	217	2135	4555	205	1537	17491	14585	6666	d_Bacteria;p_Firmicutes A;c_Clostridia;o_Lachnospirales;f_Lachnospiraceae;g_Eubacterium Q;s_Unclassified_g_Eubacterium Q
s_RUG754 sp902780845	3309	2008	374	6914	385	20935	18493	7391	5707	2340	4844	4579	d_Bacteria;p_Firmicutes A;c_Clostridia;o_Peptostreptococcales;f_Anaerovoracaceae;g_RUG754;s_RUG754 sp902780845
s_UBA3839 sp900314125	2447	3263	6658	16794	12368	12783	2586	8561	10545	310	416	410	d_Bacteria;p_Bacteroidota;c_Bacteroidia;o_Bacteroidales;f_Bacteroidaceae;g_UBA3839;s_UBA3839 sp900314125
s_Methanobrevibacter B sp900314605	546	115	71210	19	28	1065	345	399	2975	49	326	33	d_Archaea;p_Methanobacteriota;c_Methanobacteria;o_Methanobacteriales;f_Methanobacteriaceae;g_Methanobrevibacter B;s_Methanobrevibacter B sp900314605
s_Unclassified_f_Acutalibacteraceae	2597	3585	2344	3002	8259	10429	8067	14921	9502	6075	4034	4270	d_Bacteria;p_Firmicutes A;c_Clostridia;o_Oscillospirales;f_Acutalibacteraceae;g_Unclassified_f_Acutalibacteraceae;s_Unclassified_f_Acutalibacteraceae
s_Cryptobacteroides sp002361625	19189	5859	1576	5353	219	4791	19563	1215	7534	140	113	11321	d_Bacteria;p_Bacteroidota;c_Bacteroidia;o_Bacteroidales;f_UBA932;g_Cryptobacteroides;s_Cryptobacteroides sp002361625
s_CAG-791 sp900317475	4861	9073	13	193	13793	105	1549	1200	928	2890	41284	983	d_Bacteria;p_Firmicutes A;c_Clostridia;o_Lachnospirales;f_Lachnospiraceae;g_CAG-791;s_CAG-791 sp900317475
s_Unclassified_g_UBA3633	26	7	22719	16956	8	12	2916	571	517	12	20	32616	d_Bacteria;p_Firmicutes A;c_Clostridia;o_Lachnospirales;f_Lachnospiraceae;g_UBA3633;s_Unclassified_g_UBA3633
s_Enterocola sp900316995	1	0	74249	22	2	2	48	22	5	1	0	17	d_Bacteria;p_Bacteroidota;c_Bacteroidia;o_Bacteroidales;f_Paludibacteraceae;g_Enterocola;s_Enterocola sp900316995
s_Ruminococcus E sp900319655	3335	2565	6	20	13445	10668	18123	13943	1125	8051	333	2605	d_Bacteria;p_Firmicutes A;c_Clostridia;o_Oscillospirales;f_Acutalibacteraceae;g_Ruminococcus E;s_Ruminococcus E sp900319655
s_Prevotella sp002394385	1295	2819	576	501	307	504	9133	13832	1269	42000	1002	862	d_Bacteria;p_Bacteroidota;c_Bacteroidia;o_Bacteroidales;f_Bacteroidaceae;g_Prevotella;s_Prevotella sp002394385
s_Prevotella sp002372575	2115	24513	333	6200	7544	8923	5654	4760	751	2845	5541	4804	d_Bacteria;p_Bacteroidota;c_Bacteroidia;o_Bacteroidales;f_Bacteroidaceae;g_Prevotella;s_Prevotella sp002372575
s_Succiniclasticum sp900315345	5936	2988	928	3062	7785	6339	2231	20475	5932	4650	2350	10963	d_Bacteria;p_Firmicutes C;c_Negativicutes;o_Acidaminococcales;f_Acidaminococcaceae;g_Succiniclasticum;s_Succiniclasticum sp900315345
s_Unclassified_g_Limivicinus	4381	7643	3281	1181	778	29407	14765	873	456	2800	6346	903	d_Bacteria;p_Firmicutes A;c_Clostridia;o_Oscillospirales;f_Oscillospiraceae;g_Limivicinus;s_Unclassified_g_Limivicinus
s_UBA1066 sp900317045	1320	4657	22	589	3644	3062	795	1530	2699	3896	47079	3233	d_Bacteria;p_Firmicutes A;c_Clostridia;o_Lachnospirales;f_Lachnospiraceae;g_UBA1066;s_UBA1066 sp900317045
s_UBA6398 sp900314335	946	14539	81	1015	35529	295	95	778	168	2978	13524	2570	d_Bacteria;p_Bacteroidota;c_Bacteroidia;o_Bacteroidales;f_Bacteroidaceae;g_UBA6398;s_UBA6398 sp900314335
s_UBA3839 sp900321835	1401	7526	138	118	96	1912	75	841	69	21307	9099	29791	d_Bacteria;p_Bacteroidota;c_Bacteroidia;o_Bacteroidales;f_Bacteroidaceae;g_UBA3839;s_UBA3839 sp900321835
s_Blepharisma stoltei	5362	1964	19189	1358	629	2471	7861	3168	13980	1293	591	14341	d_Eukaryota;p_Ciliophora;c_Heterotrichea;o_Heterotrichida;f_Blepharismidae;g_Blepharisma;s_Blepharisma stoltei
s_Copromorpha sp902797195	4766	20434	617	7062	698	3495	2966	1923	816	15143	8474	5655	d_Bacteria;p_Firmicutes A;c_Clostridia;o_Peptostreptococcales;f_Anaerovoracaceae;g_Copromorpha;s_Copromorpha sp902797195
s_Prevotella ruminicola D	2636	7706	1571	1699	33762	2513	3157	3831	4307	7626	563	2636	d_Bacteria;p_Bacteroidota;c_Bacteroidia;o_Bacteroidales;f_Bacteroidaceae;g_Prevotella;s_Prevotella ruminicola D
s_RUG023 sp900315435	4931	18928	10	3443	17432	235	520	2297	140	1284	17811	4712	d_Bacteria;p_Spirochaetota;c_Spirochaetia;o_Sphaerochaetales;f_Sphaerochaetaceae;g_RUG023;s_RUG023 sp900315435
s_Cryptobacteroides sp902803715	6866	994	1300	871	12053	9549	2684	16232	5023	4793	1902	9190	d_Bacteria;p_Bacteroidota;c_Bacteroidia;o_Bacteroidales;f_UBA932;g_Cryptobacteroides;s_Cryptobacteroides sp902803715
s_RUG12372 sp017939945	1303	184	5500	18483	2830	1022	14499	9310	5760	2192	8	10351	d_Bacteria;p_Firmicutes C;c_Negativicutes;o_Selenomonadales;f_Selenomonadaceae;g_RUG12372;s_RUG12372 sp017939945
s_Unclassified_g_RUG12372	866	27	7900	20731	3638	1143	9125	14863	4188	1014	84	7541	d_Bacteria;p_Firmicutes C;c_Negativicutes;o_Selenomonadales;f_Selenomonadaceae;g_RUG12372;s_Unclassified_g_RUG12372
s_Saccharofermentans sp902782125	5321	2	172	10	2	41	45	11	17	761	64619	1	d_Bacteria;p_Firmicutes A;c_Clostridia;o_Saccharofermentanales;f_Saccharofermentanaceae;g_Saccharofermentans;s_Saccharofermentans sp902782125
s_CAG-791 sp902794825	3512	1815	826	1084	3135	14150	5144	20051	4412	2816	10354	3452	d_Bacteria;p_Firmicutes A;c_Clostridia;o_Lachnospirales;f_Lachnospiraceae;g_CAG-791;s_CAG-791 sp902794825
s_Unclassified_f_Neocallimastigaceae	5357	1747	21889	1369	703	1714	6155	2987	16198	1124	818	10653	d_Eukaryota;p_Chytridiomycota;c_Neocallimastigomycetes;o_Neocallimastigales;f_Neocallimastigaceae;g_Unclassified_f_Neocallimastigaceae;s_Unclassified_f_Neocallimastigaceae
s_Ruminococcus flavefaciens R	29285	1525	715	469	39	279	255	104	13	406	37514	62	d_Bacteria;p_Firmicutes A;c_Clostridia;o_Oscillospirales;f_Ruminococcaceae;g_Ruminococcus;s_Ruminococcus flavefaciens R
s_Unclassified_o_Heterotrichida	4583	1978	18256	1442	567	2329	7717	2933	13926	1315	494	15020	d_Eukaryota;p_Ciliophora;c_Heterotrichea;o_Heterotrichida;f_Unclassified_o_Heterotrichida;g_Unclassified_o_Heterotrichida;s_Unclassified_o_Heterotrichida
s_Alloprevotella sp003265305	3563	1173	365	1694	51900	1285	634	1456	1451	2121	3558	973	d_Bacteria;p_Bacteroidota;c_Bacteroidia;o_Bacteroidales;f_Bacteroidaceae;g_Alloprevotella;s_Alloprevotella sp003265305
s_Unclassified_f_Methanobacteriaceae	2766	2274	12374	2865	2018	7590	9673	12426	2033	6304	7722	1797	d_Archaea;p_Methanobacteriota;c_Methanobacteria;o_Methanobacteriales;f_Methanobacteriaceae;g_Unclassified_f_Methanobacteriaceae;s_Unclassified_f_Methanobacteriaceae
s_Prevotella sp902798615	3337	5767	4366	10022	336	18154	12728	1141	1845	5756	2949	3398	d_Bacteria;p_Bacteroidota;c_Bacteroidia;o_Bacteroidales;f_Bacteroidaceae;g_Prevotella;s_Prevotella sp902798615
s_UBA9715 sp902788545	6085	13977	1735	2975	373	4531	4870	2230	2492	14692	13284	1603	d_Bacteria;p_Actinobacteriota;c_Coriobacteriia;o_Coriobacteriales;f_Eggerthellaceae;g_UBA9715;s_UBA9715 sp902788545
s_UBA1711 sp002394185	41254	158	282	13683	75	1632	4643	4729	758	937	261	368	d_Bacteria;p_Bacteroidota;c_Bacteroidia;o_Bacteroidales;f_P3;g_UBA1711;s_UBA1711 sp002394185
s_Prevotella sp902775975	12958	5739	421	1143	21478	5230	5806	1192	3678	5230	1144	4574	d_Bacteria;p_Bacteroidota;c_Bacteroidia;o_Bacteroidales;f_Bacteroidaceae;g_Prevotella;s_Prevotella sp902775975
s_UBA6987 sp902793995	556	44564	263	214	229	351	372	142	50	18098	2683	136	d_Bacteria;p_Firmicutes A;c_Clostridia;o_Lachnospirales;f_Lachnospiraceae;g_UBA6987;s_UBA6987 sp902793995
s_Stentor coeruleus	4663	1769	18343	1126	575	2304	7050	3004	14567	1094	588	12340	d_Eukaryota;p_Ciliophora;c_Heterotrichea;o_Heterotrichida;f_Stentoridae;g_Stentor;s_Stentor coeruleus
s_Cryptobacteroides sp900316045	3410	5937	1316	1801	7808	1861	1456	935	1231	9244	26232	6099	d_Bacteria;p_Bacteroidota;c_Bacteroidia;o_Bacteroidales;f_UBA932;g_Cryptobacteroides;s_Cryptobacteroides sp900316045
s_RUG099 sp902773835	1704	7269	470	12633	6278	6757	2160	7692	4617	8733	3227	4412	d_Bacteria;p_Firmicutes A;c_Clostridia;o_Peptostreptococcales;f_Anaerovoracaceae;g_RUG099;s_RUG099 sp902773835
s_Selenomonas B sp017635515	297	135	1271	3693	8970	136	9152	13069	2907	1271	49	24998	d_Bacteria;p_Firmicutes C;c_Negativicutes;o_Selenomonadales;f_Selenomonadaceae;g_Selenomonas B;s_Selenomonas B sp017635515
s_Prevotella sp900546345	328	8341	2	16	26583	106	9	91	22	1459	28437	354	d_Bacteria;p_Bacteroidota;c_Bacteroidia;o_Bacteroidales;f_Bacteroidaceae;g_Prevotella;s_Prevotella sp900546345
s_Unclassified_f_UBA932	3682	2062	13996	9108	4988	7262	8532	2419	4473	1675	3814	3631	d_Bacteria;p_Bacteroidota;c_Bacteroidia;o_Bacteroidales;f_UBA932;g_Unclassified_f_UBA932;s_Unclassified_f_UBA932
s_Prevotella sp900100635	3692	31805	1194	1127	7753	1709	2438	1919	8315	2855	1424	1360	d_Bacteria;p_Bacteroidota;c_Bacteroidia;o_Bacteroidales;f_Bacteroidaceae;g_Prevotella;s_Prevotella sp900100635
s_UBA6382 sp017940565	21628	6091	261	328	132	2878	11128	4281	2785	3047	12143	809	d_Bacteria;p_Bacteroidota;c_Bacteroidia;o_Bacteroidales;f_Bacteroidaceae;g_UBA6382;s_UBA6382 sp017940565
s_Porcincola sp900318615	1956	7745	16	246	2526	565	1874	2319	1400	2900	41363	2398	d_Bacteria;p_Firmicutes A;c_Clostridia;o_Lachnospirales;f_Lachnospiraceae;g_Porcincola;s_Porcincola sp900318615
s_Limivicinus sp017458335	4714	1689	1739	322	105	37861	11589	135	164	2407	4429	105	d_Bacteria;p_Firmicutes A;c_Clostridia;o_Oscillospirales;f_Oscillospiraceae;g_Limivicinus;s_Limivicinus sp017458335
s_Prevotella sp002481295	376	16069	12	267	17333	86	40	121	23	2457	27911	154	d_Bacteria;p_Bacteroidota;c_Bacteroidia;o_Bacteroidales;f_Bacteroidaceae;g_Prevotella;s_Prevotella sp002481295
s_UBA1786 sp017480685	39230	3463	229	154	3484	1425	2059	917	1361	501	8451	3214	d_Bacteria;p_Bacteroidota;c_Bacteroidia;o_Bacteroidales;f_Bacteroidaceae;g_UBA1786;s_UBA1786 sp017480685
s_UBA71 sp002506425	9773	7652	3242	1443	12074	4857	3231	4882	6562	5697	1147	3216	d_Archaea;p_Thermoplasmatota;c_Thermoplasmata;o_Methanomassiliicoccales;f_Methanomethylophilaceae;g_UBA71;s_UBA71 sp002506425
s_Ruminococcus E bromii A	396	45774	25	33	990	3521	1370	2355	1364	5833	1576	539	d_Bacteria;p_Firmicutes A;c_Clostridia;o_Oscillospirales;f_Acutalibacteraceae;g_Ruminococcus E;s_Ruminococcus E bromii A
s_Prevotella sp900317405	1435	1753	2231	39736	4185	523	6790	3003	1933	1731	129	322	d_Bacteria;p_Bacteroidota;c_Bacteroidia;o_Bacteroidales;f_Bacteroidaceae;g_Prevotella;s_Prevotella sp900317405
s_Tetrahymena thermophila	4904	1631	18188	1034	614	2110	6335	2650	13000	1054	505	11588	d_Eukaryota;p_Ciliophora;c_Oligohymenophorea;o_Hymenostomatida;f_Tetrahymenidae;g_Tetrahymena;s_Tetrahymena thermophila
s_Unclassified_f_Treponemataceae	2054	13601	1183	2144	12185	3123	2085	7960	1469	1290	3859	12643	d_Bacteria;p_Spirochaetota;c_Spirochaetia;o_Treponematales;f_Treponemataceae;g_Unclassified_f_Treponemataceae;s_Unclassified_f_Treponemataceae
s_Prevotella ruminicola B	947	6378	366	1246	37587	1284	1519	1979	1318	8553	368	1733	d_Bacteria;p_Bacteroidota;c_Bacteroidia;o_Bacteroidales;f_Bacteroidaceae;g_Prevotella;s_Prevotella ruminicola B
s_Unclassified_g_Selenomonas B	222	295	1143	4414	5705	46	3349	34990	1883	532	59	10549	d_Bacteria;p_Firmicutes C;c_Negativicutes;o_Selenomonadales;f_Selenomonadaceae;g_Selenomonas B;s_Unclassified_g_Selenomonas B
s_Cryptobacteroides sp900317925	2761	1214	2593	13418	4190	1913	5450	6548	11047	5086	390	8314	d_Bacteria;p_Bacteroidota;c_Bacteroidia;o_Bacteroidales;f_UBA932;g_Cryptobacteroides;s_Cryptobacteroides sp900317925
s_Unclassified_g_UBA1217	1091	112	103	948	72	48125	5181	4864	136	247	1773	26	d_Bacteria;p_Bacteroidota;c_Bacteroidia;o_Bacteroidales;f_P3;g_UBA1217;s_Unclassified_g_UBA1217
s_Methanobrevibacter sp900314635	7896	447	731	2338	3729	2801	210	3498	289	1079	39129	530	d_Archaea;p_Methanobacteriota;c_Methanobacteria;o_Methanobacteriales;f_Methanobacteriaceae;g_Methanobrevibacter;s_Methanobrevibacter sp900314635
s_Prevotella sp902778255	4933	4556	546	981	7500	1275	3450	3580	22707	9038	1429	2632	d_Bacteria;p_Bacteroidota;c_Bacteroidia;o_Bacteroidales;f_Bacteroidaceae;g_Prevotella;s_Prevotella sp902778255
s_Eubacterium B sp017941085	5169	2186	593	9748	23862	774	1855	6211	1388	2849	4051	3563	d_Bacteria;p_Firmicutes A;c_Clostridia;o_Peptostreptococcales;f_Anaerovoracaceae;g_Eubacterium B;s_Eubacterium B sp017941085
s_Prevotella sp900318625	1566	387	285	2370	14219	2851	7379	13470	3871	1712	166	13961	d_Bacteria;p_Bacteroidota;c_Bacteroidia;o_Bacteroidales;f_Bacteroidaceae;g_Prevotella;s_Prevotella sp900318625
s_Phocaeicola sp902779535	1139	40	467	4856	2402	8915	11928	18160	10608	30	10	3350	d_Bacteria;p_Bacteroidota;c_Bacteroidia;o_Bacteroidales;f_Bacteroidaceae;g_Phocaeicola;s_Phocaeicola sp902779535
s_UBA2810 sp002351705	130	45905	11	2	3365	36	130	687	117	579	10422	482	d_Bacteria;p_Proteobacteria;c_Gammaproteobacteria;o_Enterobacterales;f_Succinivibrionaceae;g_UBA2810;s_UBA2810 sp002351705
s_Porcincola intestinalis	640	8570	36	121	1187	335	657	391	1039	510	47539	474	d_Bacteria;p_Firmicutes A;c_Clostridia;o_Lachnospirales;f_Lachnospiraceae;g_Porcincola;s_Porcincola intestinalis
s_Prevotella sp902775075	3377	8173	1252	1683	12587	1107	4315	3290	2113	3273	18600	1650	d_Bacteria;p_Bacteroidota;c_Bacteroidia;o_Bacteroidales;f_Bacteroidaceae;g_Prevotella;s_Prevotella sp902775075
s_Prevotella sp902776195	8325	4334	13457	7938	1886	6798	4674	1976	2277	7230	1256	1269	d_Bacteria;p_Bacteroidota;c_Bacteroidia;o_Bacteroidales;f_Bacteroidaceae;g_Prevotella;s_Prevotella sp902776195
s_Hornefia butyriciproducens	1040	10170	28	455	5212	2863	254	176	472	5407	33356	1930	d_Bacteria;p_Firmicutes A;c_Clostridia;o_Peptostreptococcales;f_Anaerovoracaceae;g_Hornefia;s_Hornefia butyriciproducens
s_SIG220 sp015059105	62	26	59232	133	26	15	59	342	20	12	1051	222	d_Bacteria;p_Firmicutes;c_Bacilli;o_RFN20;f_CAG-826;g_SIG220;s_SIG220 sp015059105
s_Prevotella sp017635615	246	77	941	6195	223	476	19325	1046	4664	187	143	26778	d_Bacteria;p_Bacteroidota;c_Bacteroidia;o_Bacteroidales;f_Bacteroidaceae;g_Prevotella;s_Prevotella sp017635615
s_Unclassified_g_Porcincola	1067	8854	60	257	1156	931	1388	986	1166	525	43142	556	d_Bacteria;p_Firmicutes A;c_Clostridia;o_Lachnospirales;f_Lachnospiraceae;g_Porcincola;s_Unclassified_g_Porcincola
s_Unclassified_f_Anaerovoracaceae	3301	7685	2127	10249	6393	4968	5193	2223	1567	4365	7728	4089	d_Bacteria;p_Firmicutes A;c_Clostridia;o_Peptostreptococcales;f_Anaerovoracaceae;g_Unclassified_f_Anaerovoracaceae;s_Unclassified_f_Anaerovoracaceae
s_UBA3738 sp002372505	5885	15301	539	4598	5751	4700	3481	2797	2271	4515	3364	6636	d_Bacteria;p_Firmicutes A;c_Clostridia;o_Peptostreptococcales;f_Anaerovoracaceae;g_UBA3738;s_UBA3738 sp002372505
s_Prevotella sp900316565	85	36906	11	7	756	15	16	26	8	143	20199	1481	d_Bacteria;p_Bacteroidota;c_Bacteroidia;o_Bacteroidales;f_Bacteroidaceae;g_Prevotella;s_Prevotella sp900316565
s_Quinella sp017444245	3	2	236	58978	3	0	151	190	17	1	0	56	d_Bacteria;p_Firmicutes C;c_Negativicutes;o_Selenomonadales;f_Selenomonadaceae;g_Quinella;s_Quinella sp017444245
s_Prevotella sp002342665	2402	1211	38164	1308	1959	892	2414	4803	3348	1715	307	637	d_Bacteria;p_Bacteroidota;c_Bacteroidia;o_Bacteroidales;f_Bacteroidaceae;g_Prevotella;s_Prevotella sp002342665
s_Cryptobacteroides sp900314395	380	4913	366	473	643	38374	1008	357	813	6318	4951	529	d_Bacteria;p_Bacteroidota;c_Bacteroidia;o_Bacteroidales;f_UBA932;g_Cryptobacteroides;s_Cryptobacteroides sp900314395
s_Prevotella sp902778265	2389	6106	1309	1778	9065	1792	6734	2879	2354	5221	17494	1851	d_Bacteria;p_Bacteroidota;c_Bacteroidia;o_Bacteroidales;f_Bacteroidaceae;g_Prevotella;s_Prevotella sp902778265
s_Dialister sp900314595	404	45666	31	13	8778	2	8	6	1	1095	2587	289	d_Bacteria;p_Firmicutes C;c_Negativicutes;o_Veillonellales;f_Dialisteraceae;g_Dialister;s_Dialister sp900314595
s_Pyramidobacter sp017940445	7206	8342	1917	1865	7390	1955	3184	4649	1461	3146	6160	11486	d_Bacteria;p_Synergistota;c_Synergistia;o_Synergistales;f_Dethiosulfovibrionaceae;g_Pyramidobacter;s_Pyramidobacter sp017940445
s_Anaeroplasma sp017524905	3172	1021	11038	2523	269	1308	7753	2757	5806	1280	176	21544	d_Bacteria;p_Firmicutes;c_Bacilli;o_Acholeplasmatales;f_Anaeroplasmataceae;g_Anaeroplasma;s_Anaeroplasma sp017524905
s_Prevotella sp902760315	978	8660	11597	4581	3769	5154	3076	2586	5495	6590	4749	941	d_Bacteria;p_Bacteroidota;c_Bacteroidia;o_Bacteroidales;f_Bacteroidaceae;g_Prevotella;s_Prevotella sp902760315
s_SIG280 sp017550165	4815	18	1658	8001	25	1346	9091	4080	6270	1777	54	20768	d_Bacteria;p_Firmicutes A;c_Clostridia;o_Lachnospirales;f_Lachnospiraceae;g_SIG280;s_SIG280 sp017550165
s_Methanobrevibacter A sp900314615	498	2892	1439	364	91	589	7015	39877	458	3820	783	65	d_Archaea;p_Methanobacteriota;c_Methanobacteria;o_Methanobacteriales;f_Methanobacteriaceae;g_Methanobrevibacter A;s_Methanobrevibacter A sp900314615
s_RUG658 sp017525905	3199	1129	12138	2397	439	1854	6922	2227	6900	1261	1196	17436	d_Bacteria;p_Elusimicrobiota;c_Endomicrobia;o_Endomicrobiales;f_Endomicrobiaceae;g_RUG658;s_RUG658 sp017525905
s_Selenomonas C sp902780535	42	8586	55	152	43070	9	28	360	61	59	4082	219	d_Bacteria;p_Firmicutes C;c_Negativicutes;o_Selenomonadales;f_Selenomonadaceae;g_Selenomonas C;s_Selenomonas C sp902780535
s_CAG-791 sp900321785	2934	8409	230	1637	1663	10786	2045	9492	2106	4523	9812	2418	d_Bacteria;p_Firmicutes A;c_Clostridia;o_Lachnospirales;f_Lachnospiraceae;g_CAG-791;s_CAG-791 sp900321785
s_Prevotella sp002353485	1428	5462	2259	1596	2160	1018	12363	27125	1019	701	119	694	d_Bacteria;p_Bacteroidota;c_Bacteroidia;o_Bacteroidales;f_Bacteroidaceae;g_Prevotella;s_Prevotella sp002353485
s_Bilifractor sp900317175	594	6681	10	720	25311	2330	794	1619	889	2334	13141	1156	d_Bacteria;p_Firmicutes A;c_Clostridia;o_Lachnospirales;f_Lachnospiraceae;g_Bilifractor;s_Bilifractor sp900317175
s_Unclassified_f_UBA1067	8366	677	20230	1183	32	2842	13019	2926	1117	3546	619	813	d_Bacteria;p_Verrucomicrobiota;c_Kiritimatiellae;o_RFP12;f_UBA1067;g_Unclassified_f_UBA1067;s_Unclassified_f_UBA1067
s_Stomatobaculum sp902793685	6115	3617	219	393	8434	5526	2090	10860	1614	3629	1157	11587	d_Bacteria;p_Firmicutes A;c_Clostridia;o_Lachnospirales;f_Lachnospiraceae;g_Stomatobaculum;s_Stomatobaculum sp902793685
s_Succinivibrio sp000431835	199	6261	12	358	7066	32	136	465	30	360	20033	20175	d_Bacteria;p_Proteobacteria;c_Gammaproteobacteria;o_Enterobacterales;f_Succinivibrionaceae;g_Succinivibrio;s_Succinivibrio sp000431835
s_Agathobacter faecis	13	54061	8	25	143	25	14	5	5	12	585	11	d_Bacteria;p_Firmicutes A;c_Clostridia;o_Lachnospirales;f_Lachnospiraceae;g_Agathobacter;s_Agathobacter faecis
s_RUG099 sp015058275	866	409	46166	1457	612	671	841	1483	343	635	446	313	d_Bacteria;p_Firmicutes A;c_Clostridia;o_Peptostreptococcales;f_Anaerovoracaceae;g_RUG099;s_RUG099 sp015058275
s_Cryptobacteroides sp902788095	2206	382	6479	8640	610	20923	4946	1114	5254	375	2693	578	d_Bacteria;p_Bacteroidota;c_Bacteroidia;o_Bacteroidales;f_UBA932;g_Cryptobacteroides;s_Cryptobacteroides sp902788095
s_Unclassified_g_NK4A144	207	230	538	3182	153	506	3231	5418	591	69	280	39415	d_Bacteria;p_Firmicutes A;c_Clostridia;o_Lachnospirales;f_Lachnospiraceae;g_NK4A144;s_Unclassified_g_NK4A144
s_Unclassified_g_RUG572	352	76	40068	403	4	224	7742	3130	1206	197	271	56	d_Bacteria;p_Verrucomicrobiota;c_Kiritimatiellae;o_RFP12;f_UBA1067;g_RUG572;s_Unclassified_g_RUG572
s_Prevotella sp900316015	1228	6888	74	154	11336	221	74	632	52	7519	20426	4650	d_Bacteria;p_Bacteroidota;c_Bacteroidia;o_Bacteroidales;f_Bacteroidaceae;g_Prevotella;s_Prevotella sp900316015
s_Blautia A sp902803215	5716	328	275	1255	158	808	32306	2026	8220	203	614	1165	d_Bacteria;p_Firmicutes A;c_Clostridia;o_Lachnospirales;f_Lachnospiraceae;g_Blautia A;s_Blautia A sp902803215
s_Succiniclasticum sp002342505	1966	3907	2389	21758	2261	9731	1433	3506	3343	902	167	1532	d_Bacteria;p_Firmicutes C;c_Negativicutes;o_Acidaminococcales;f_Acidaminococcaceae;g_Succiniclasticum;s_Succiniclasticum sp002342505
s_RF16 sp902799185	5366	452	38459	3093	41	1797	527	1712	675	69	147	161	d_Bacteria;p_Bacteroidota;c_Bacteroidia;o_Bacteroidales;f_Paludibacteraceae;g_RF16;s_RF16 sp902799185
s_Prevotella sp900315955	332	9631	21	25	33398	58	31	64	23	477	7753	162	d_Bacteria;p_Bacteroidota;c_Bacteroidia;o_Bacteroidales;f_Bacteroidaceae;g_Prevotella;s_Prevotella sp900315955
s_Sodaliphilus sp902781045	901	554	977	11301	107	18142	10609	3405	2398	642	876	1514	d_Bacteria;p_Bacteroidota;c_Bacteroidia;o_Bacteroidales;f_Muribaculaceae;g_Sodaliphilus;s_Sodaliphilus sp902781045
s_Treponema D sp900316905	139	32	15750	4539	19	43	967	4292	304	23	65	25070	d_Bacteria;p_Spirochaetota;c_Spirochaetia;o_Treponematales;f_Treponemataceae;g_Treponema D;s_Treponema D sp900316905
s_RUG714 sp900321665	4904	846	5172	3069	32	7498	11409	5968	5597	2787	781	3064	d_Bacteria;p_Firmicutes A;c_Clostridia;o_Oscillospirales;f_Acutalibacteraceae;g_RUG714;s_RUG714 sp900321665
s_Unclassified_g_Copromorpha	4804	5206	1265	6500	617	7810	5046	1932	957	9718	4751	2191	d_Bacteria;p_Firmicutes A;c_Clostridia;o_Peptostreptococcales;f_Anaerovoracaceae;g_Copromorpha;s_Unclassified_g_Copromorpha
s_Ruminococcus E sp900316555	676	210	2	4	32958	437	6449	845	245	8027	186	364	d_Bacteria;p_Firmicutes A;c_Clostridia;o_Oscillospirales;f_Acutalibacteraceae;g_Ruminococcus E;s_Ruminococcus E sp900316555
s_Eubacterium Q sp002349225	30070	444	247	3870	39	1575	267	18	43	382	12989	225	d_Bacteria;p_Firmicutes A;c_Clostridia;o_Lachnospirales;f_Lachnospiraceae;g_Eubacterium Q;s_Eubacterium Q sp002349225
s_CAG-1782 sp905210905	6327	7172	794	9624	5	8844	4351	3111	24	3728	5403	2	d_Bacteria;p_Firmicutes A;c_Clostridia;o_Christensenellales;f_DTU072;g_CAG-1782;s_CAG-1782 sp905210905
s_Ruminococcus flavefaciens N	3656	3743	15	309	4	266	7738	68	21	1183	32290	35	d_Bacteria;p_Firmicutes A;c_Clostridia;o_Oscillospirales;f_Ruminococcaceae;g_Ruminococcus;s_Ruminococcus flavefaciens N
s_Quinella sp017515635	9	3	987	41932	29	1	1726	3742	105	0	0	775	d_Bacteria;p_Firmicutes C;c_Negativicutes;o_Selenomonadales;f_Selenomonadaceae;g_Quinella;s_Quinella sp017515635
s_Eubacterium Q sp017634555	5278	7	1318	3473	5	55	3589	117	1196	22795	2943	8266	d_Bacteria;p_Firmicutes A;c_Clostridia;o_Lachnospirales;f_Lachnospiraceae;g_Eubacterium Q;s_Eubacterium Q sp017634555
s_Bilifractor sp900318405	369	4991	9	28	15868	34	34	25	7	812	26491	366	d_Bacteria;p_Firmicutes A;c_Clostridia;o_Lachnospirales;f_Lachnospiraceae;g_Bilifractor;s_Bilifractor sp900318405
s_Sodaliphilus sp002396085	286	43	326	1445	21	3935	17947	780	13743	58	85	10328	d_Bacteria;p_Bacteroidota;c_Bacteroidia;o_Bacteroidales;f_Muribaculaceae;g_Sodaliphilus;s_Sodaliphilus sp002396085
s_CAG-791 sp900320025	2649	15248	5	390	2332	175	2298	3281	1413	3673	15145	2250	d_Bacteria;p_Firmicutes A;c_Clostridia;o_Lachnospirales;f_Lachnospiraceae;g_CAG-791;s_CAG-791 sp900320025
s_Entodinium caudatum	2714	1277	12850	2271	405	1380	6148	2218	5650	1173	192	12580	d_Eukaryota;p_Ciliophora;c_Litostomatea;o_Entodiniomorphida;f_Ophryoscolecidae;g_Entodinium;s_Entodinium caudatum
s_Cryptobacteroides sp900318445	492	124	1690	3377	1632	3988	7158	1655	13980	101	252	14365	d_Bacteria;p_Bacteroidota;c_Bacteroidia;o_Bacteroidales;f_UBA932;g_Cryptobacteroides;s_Cryptobacteroides sp900318445
s_Methanobrevibacter A sp900319535	324	191	10996	97	90	725	2727	32377	54	555	100	66	d_Archaea;p_Methanobacteriota;c_Methanobacteria;o_Methanobacteriales;f_Methanobacteriaceae;g_Methanobrevibacter A;s_Methanobrevibacter A sp900319535
s_Cryptobacteroides sp902768985	168	169	13381	3968	894	4318	10551	2024	8099	368	319	3986	d_Bacteria;p_Bacteroidota;c_Bacteroidia;o_Bacteroidales;f_UBA932;g_Cryptobacteroides;s_Cryptobacteroides sp902768985
s_Butyrivibrio sp017443065	4774	4445	1714	21094	3375	2552	1541	1540	724	1618	3946	879	d_Bacteria;p_Firmicutes A;c_Clostridia;o_Lachnospirales;f_Lachnospiraceae;g_Butyrivibrio;s_Butyrivibrio sp017443065
s_Prevotella sp017934525	1874	1570	433	1630	9093	4322	4241	5958	4614	3261	381	10640	d_Bacteria;p_Bacteroidota;c_Bacteroidia;o_Bacteroidales;f_Bacteroidaceae;g_Prevotella;s_Prevotella sp017934525
s_Succinivibrio sp900317105	77	947	22	18621	2445	65	9464	8675	838	105	1261	5273	d_Bacteria;p_Proteobacteria;c_Gammaproteobacteria;o_Enterobacterales;f_Succinivibrionaceae;g_Succinivibrio;s_Succinivibrio sp900317105
s_UBA1711 sp902784865	10916	1542	1498	24896	3016	1021	1434	707	876	182	144	1543	d_Bacteria;p_Bacteroidota;c_Bacteroidia;o_Bacteroidales;f_P3;g_UBA1711;s_UBA1711 sp902784865
s_Alloprevotella sp017446765	10724	2265	81	4808	95	8001	2837	5207	5562	698	6662	756	d_Bacteria;p_Bacteroidota;c_Bacteroidia;o_Bacteroidales;f_Bacteroidaceae;g_Alloprevotella;s_Alloprevotella sp017446765
s_Prevotella sp017477435	2755	1271	92	1753	824	6428	760	4300	1925	9664	62	17616	d_Bacteria;p_Bacteroidota;c_Bacteroidia;o_Bacteroidales;f_Bacteroidaceae;g_Prevotella;s_Prevotella sp017477435
s_Prevotella sp902799765	1653	2713	9384	4022	3777	718	6811	8309	6781	1669	435	831	d_Bacteria;p_Bacteroidota;c_Bacteroidia;o_Bacteroidales;f_Bacteroidaceae;g_Prevotella;s_Prevotella sp902799765
s_RUG714 sp902794945	7543	5411	2945	16191	16	3463	1780	700	673	1452	5996	372	d_Bacteria;p_Firmicutes A;c_Clostridia;o_Oscillospirales;f_Acutalibacteraceae;g_RUG714;s_RUG714 sp902794945
s_Intestinibaculum sp900317015	1	20928	0	14	145	5	6	3	1	10	25355	8	d_Bacteria;p_Firmicutes;c_Bacilli;o_Erysipelotrichales;f_Coprobacillaceae;g_Intestinibaculum;s_Intestinibaculum sp900317015
s_Methanobrevibacter A sp900314695	8051	4178	621	273	592	1605	988	2545	251	5690	21129	543	d_Archaea;p_Methanobacteriota;c_Methanobacteria;o_Methanobacteriales;f_Methanobacteriaceae;g_Methanobrevibacter A;s_Methanobrevibacter A sp900314695
s_Prevotella sp900540375	329	7450	3	9	18134	23	3	20	3	1498	18729	152	d_Bacteria;p_Bacteroidota;c_Bacteroidia;o_Bacteroidales;f_Bacteroidaceae;g_Prevotella;s_Prevotella sp900540375
s_Prevotella sp002391185	3312	4853	746	210	4323	419	8260	3307	4381	11755	43	4655	d_Bacteria;p_Bacteroidota;c_Bacteroidia;o_Bacteroidales;f_Bacteroidaceae;g_Prevotella;s_Prevotella sp002391185
s_UBA2918 sp002349865	3263	1094	137	652	12931	2657	3274	1736	2566	5113	7974	4801	d_Bacteria;p_Bacteroidota;c_Bacteroidia;o_Bacteroidales;f_Bacteroidaceae;g_UBA2918;s_UBA2918 sp002349865
s_Desulfovibrio sp900319575	1923	2310	18	154	11077	1145	46	1358	1630	8695	10793	6994	d_Bacteria;p_Desulfobacterota I;c_Desulfovibrionia;o_Desulfovibrionales;f_Desulfovibrionaceae;g_Desulfovibrio;s_Desulfovibrio sp900319575
s_Unclassified_g_UBA3796	41	40	11497	11303	713	24	1760	17194	1148	22	5	2339	d_Bacteria;p_Firmicutes C;c_Negativicutes;o_Selenomonadales;f_Selenomonadaceae;g_UBA3796;s_Unclassified_g_UBA3796
s_Porcincola sp902800805	576	10233	15	68	1025	240	180	174	1033	485	31555	427	d_Bacteria;p_Firmicutes A;c_Clostridia;o_Lachnospirales;f_Lachnospiraceae;g_Porcincola;s_Porcincola sp902800805
s_ER4 sp902783035	1997	551	3835	6070	39	5708	16805	3002	1478	1025	99	5240	d_Bacteria;p_Firmicutes A;c_Clostridia;o_Oscillospirales;f_Oscillospiraceae;g_ER4;s_ER4 sp902783035
s_Egerieousia sp902797895	5806	26782	121	88	1934	3011	528	275	425	462	5248	874	d_Bacteria;p_Bacteroidota;c_Bacteroidia;o_Bacteroidales;f_UBA932;g_Egerieousia;s_Egerieousia sp902797895
s_Unclassified_g_Bilifractor	615	4061	54	334	20054	870	472	726	346	1194	16239	557	d_Bacteria;p_Firmicutes A;c_Clostridia;o_Lachnospirales;f_Lachnospiraceae;g_Bilifractor;s_Unclassified_g_Bilifractor
s_CAG-791 sp900317555	2746	6730	31	288	2689	192	275	389	285	11478	19726	574	d_Bacteria;p_Firmicutes A;c_Clostridia;o_Lachnospirales;f_Lachnospiraceae;g_CAG-791;s_CAG-791 sp900317555
s_RGIG6076 sp017524185	6666	10222	3474	191	82	2360	1576	133	1716	10070	8353	380	d_Bacteria;p_Bacteroidota;c_Bacteroidia;o_Bacteroidales;f_Tenuifilaceae;g_RGIG6076;s_RGIG6076 sp017524185
s_Prevotella sp902799355	989	1149	1314	1234	2785	1545	2057	3605	3435	25570	88	1406	d_Bacteria;p_Bacteroidota;c_Bacteroidia;o_Bacteroidales;f_Bacteroidaceae;g_Prevotella;s_Prevotella sp902799355
s_Anaeroplasma sp905236965	4186	1585	14826	317	483	1086	2604	1587	13617	537	547	3716	d_Bacteria;p_Firmicutes;c_Bacilli;o_Acholeplasmatales;f_Anaeroplasmataceae;g_Anaeroplasma;s_Anaeroplasma sp905236965
s_Prevotella sp900314995	4694	2400	1944	2588	4779	1157	3737	9995	6868	4261	492	2169	d_Bacteria;p_Bacteroidota;c_Bacteroidia;o_Bacteroidales;f_Bacteroidaceae;g_Prevotella;s_Prevotella sp900314995
s_Cryptobacteroides sp002396335	1878	79	905	2863	129	3432	8580	12055	8271	41	35	6478	d_Bacteria;p_Bacteroidota;c_Bacteroidia;o_Bacteroidales;f_UBA932;g_Cryptobacteroides;s_Cryptobacteroides sp002396335
s_Schwartzia succinivorans	41	56	330	3965	5035	28250	1135	930	2537	990	30	1208	d_Bacteria;p_Firmicutes C;c_Negativicutes;o_Selenomonadales;f_Selenomonadaceae;g_Schwartzia;s_Schwartzia succinivorans
s_Unclassified_g_Desulfovibrio	11891	7217	2758	2142	5133	1018	585	1311	919	3774	4219	3199	d_Bacteria;p_Desulfobacterota I;c_Desulfovibrionia;o_Desulfovibrionales;f_Desulfovibrionaceae;g_Desulfovibrio;s_Unclassified_g_Desulfovibrio
s_Prevotella sp900314365	734	33152	11	43	1663	522	38	28	113	501	7184	161	d_Bacteria;p_Bacteroidota;c_Bacteroidia;o_Bacteroidales;f_Bacteroidaceae;g_Prevotella;s_Prevotella sp900314365
s_UBA1179 sp900319225	8	44	32	42810	25	137	286	306	113	74	110	44	d_Bacteria;p_Bacteroidota;c_Bacteroidia;o_Bacteroidales;f_Bacteroidaceae;g_UBA1179;s_UBA1179 sp900319225
s_Fibrobacter succinogenes P	25	52	6736	5899	198	723	28532	412	133	115	1037	40	d_Bacteria;p_Fibrobacterota;c_Fibrobacteria;o_Fibrobacterales;f_Fibrobacteraceae;g_Fibrobacter;s_Fibrobacter succinogenes P
s_Prevotella sp900315695	2031	2990	3510	6494	4258	736	4846	5800	7894	3808	504	986	d_Bacteria;p_Bacteroidota;c_Bacteroidia;o_Bacteroidales;f_Bacteroidaceae;g_Prevotella;s_Prevotella sp900315695
s_UBA2813 sp900319365	229	32355	68	4	57	73	11	19	35	69	10406	230	d_Bacteria;p_Cyanobacteria;c_Vampirovibrionia;o_Gastranaerophilales;f_Gastranaerophilaceae;g_UBA2813;s_UBA2813 sp900319365
s_Pseudocohnilembus persalinus	2727	1187	10350	1045	320	1419	5042	1876	7756	1073	274	10321	d_Eukaryota;p_Ciliophora;c_Oligohymenophorea;o_Philasterida;f_Pseudocohnilembidae;g_Pseudocohnilembus;s_Pseudocohnilembus persalinus
s_Methanobrevibacter A sp017940815	153	143	4670	4737	21	1136	23932	803	6933	224	409	100	d_Archaea;p_Methanobacteriota;c_Methanobacteria;o_Methanobacteriales;f_Methanobacteriaceae;g_Methanobrevibacter A;s_Methanobrevibacter A sp017940815
s_Ruminococcus D sp900319075	2756	32191	60	1861	386	35	716	2378	372	305	1521	561	d_Bacteria;p_Firmicutes A;c_Clostridia;o_Oscillospirales;f_Ruminococcaceae;g_Ruminococcus D;s_Ruminococcus D sp900319075
s_Onthovivens sp002451465	11480	53	66	74	15	256	161	15	24	562	29755	290	d_Bacteria;p_Firmicutes;c_Bacilli;o_RFN20;f_CAG-826;g_Onthovivens;s_Onthovivens sp002451465
s_UBA9732 sp902781545	2606	172	1211	2303	16	22017	4566	4957	1036	55	1729	2016	d_Bacteria;p_Spirochaetota;c_Spirochaetia;o_Sphaerochaetales;f_Sphaerochaetaceae;g_UBA9732;s_UBA9732 sp902781545
s_UMGS1865 sp015063325	24	25929	44	51	21	54	1787	14153	185	331	62	11	d_Bacteria;p_Firmicutes A;c_Clostridia;o_Oscillospirales;f_CAG-272;g_UMGS1865;s_UMGS1865 sp015063325
s_UBA2450 sp902800645	1271	722	244	860	2433	53	177	1620	718	110	334	33815	d_Bacteria;p_Firmicutes;c_Bacilli;o_RFN20;f_CAG-826;g_UBA2450;s_UBA2450 sp902800645
s_Ruminococcus E sp900315085	3491	352	3	10	1442	2039	432	841	1128	1786	30581	191	d_Bacteria;p_Firmicutes A;c_Clostridia;o_Oscillospirales;f_Acutalibacteraceae;g_Ruminococcus E;s_Ruminococcus E sp900315085
s_UBA3207 sp902768335	2293	37586	309	64	214	886	140	43	460	89	7	10	d_Bacteria;p_Firmicutes;c_Bacilli;o_RFN20;f_CAG-826;g_UBA3207;s_UBA3207 sp902768335
s_Unclassified_g_UBA2810	143	30035	14	2	3395	41	109	489	170	510	6647	528	d_Bacteria;p_Proteobacteria;c_Gammaproteobacteria;o_Enterobacterales;f_Succinivibrionaceae;g_UBA2810;s_Unclassified_g_UBA2810
s_Oribacterium sp900315665	314	5014	27	237	708	77	96	108	46	1223	33569	422	d_Bacteria;p_Firmicutes A;c_Clostridia;o_Lachnospirales;f_Lachnospiraceae;g_Oribacterium;s_Oribacterium sp900315665
s_Cryptobacteroides sp902801885	532	173	855	2204	321	23129	6055	4747	1879	965	234	489	d_Bacteria;p_Bacteroidota;c_Bacteroidia;o_Bacteroidales;f_UBA932;g_Cryptobacteroides;s_Cryptobacteroides sp902801885
s_ER4 sp017458025	2353	857	3860	6544	23	5424	11107	2916	1816	961	104	5434	d_Bacteria;p_Firmicutes A;c_Clostridia;o_Oscillospirales;f_Oscillospiraceae;g_ER4;s_ER4 sp017458025
s_ER4 sp900317525	12269	14483	248	531	463	923	1242	91	35	4684	6213	126	d_Bacteria;p_Firmicutes A;c_Clostridia;o_Oscillospirales;f_Oscillospiraceae;g_ER4;s_ER4 sp900317525
s_Faecousia sp900315595	94	165	92	99	161	162	98	72	288	129	39869	41	d_Bacteria;p_Firmicutes A;c_Clostridia;o_Oscillospirales;f_Oscillospiraceae;g_Faecousia;s_Faecousia sp900315595
s_Prevotella sp902776665	792	3429	1322	965	1768	1320	12382	856	3323	13266	1097	716	d_Bacteria;p_Bacteroidota;c_Bacteroidia;o_Bacteroidales;f_Bacteroidaceae;g_Prevotella;s_Prevotella sp902776665
s_UBA1217 sp017522065	966	87	390	3459	651	2332	2556	27275	695	345	2338	82	d_Bacteria;p_Bacteroidota;c_Bacteroidia;o_Bacteroidales;f_P3;g_UBA1217;s_UBA1217 sp017522065
s_NK4A144 sp017448845	28	16	333	1716	7	56	876	3958	310	4	9	33535	d_Bacteria;p_Firmicutes A;c_Clostridia;o_Lachnospirales;f_Lachnospiraceae;g_NK4A144;s_NK4A144 sp017448845
s_Succiniclasticum sp900315805	3228	6555	19	93	5590	136	16	48	26	1286	22637	831	d_Bacteria;p_Firmicutes C;c_Negativicutes;o_Acidaminococcales;f_Acidaminococcaceae;g_Succiniclasticum;s_Succiniclasticum sp900315805
s_Unclassified_g_Selenomonas A	163	1156	2568	3481	5279	445	1516	10269	12832	365	180	2111	d_Bacteria;p_Firmicutes C;c_Negativicutes;o_Selenomonadales;f_Selenomonadaceae;g_Selenomonas A;s_Unclassified_g_Selenomonas A
s_CAG-1252 sp002395405	2479	11732	142	140	23	104	28	4272	723	5777	14682	224	d_Bacteria;p_Firmicutes A;c_Clostridia;o_Christensenellales;f_CAG-1252;g_CAG-1252;s_CAG-1252 sp002395405
s_Ruminococcus sp900315755	684	19030	26	4884	76	41	1554	1077	295	2256	9016	1274	d_Bacteria;p_Firmicutes A;c_Clostridia;o_Oscillospirales;f_Ruminococcaceae;g_Ruminococcus;s_Ruminococcus sp900315755
s_RUG12372 sp902778455	647	52	3459	9546	1718	713	6506	6883	2960	791	122	5741	d_Bacteria;p_Firmicutes C;c_Negativicutes;o_Selenomonadales;f_Selenomonadaceae;g_RUG12372;s_RUG12372 sp902778455
s_RUG099 sp902790885	2909	533	400	5734	1158	4426	1330	6703	5212	8086	1052	1553	d_Bacteria;p_Firmicutes A;c_Clostridia;o_Peptostreptococcales;f_Anaerovoracaceae;g_RUG099;s_RUG099 sp902790885
s_RUG420 sp900317085	3260	102	1266	2881	536	5101	3667	8504	361	4882	4689	3804	d_Bacteria;p_Firmicutes A;c_Clostridia;o_Oscillospirales;f_Acutalibacteraceae;g_RUG420;s_RUG420 sp900317085
s_Unclassified_f_Aminobacteriaceae	373	376	20508	12751	48	50	3981	228	67	60	44	493	d_Bacteria;p_Synergistota;c_Synergistia;o_Synergistales;f_Aminobacteriaceae;g_Unclassified_f_Aminobacteriaceae;s_Unclassified_f_Aminobacteriaceae
s_Desulfobulbus oralis	3471	8783	495	5524	9348	2063	1070	2553	1355	739	1922	1609	d_Bacteria;p_Desulfobacterota;c_Desulfobulbia;o_Desulfobulbales;f_Desulfobulbaceae;g_Desulfobulbus;s_Desulfobulbus oralis
s_Unclassified_g_Enterocola	20	10	38699	5	2	11	7	40	4	1	13	19	d_Bacteria;p_Bacteroidota;c_Bacteroidia;o_Bacteroidales;f_Paludibacteraceae;g_Enterocola;s_Unclassified_g_Enterocola
s_Selenomonas C sp900315575	57	6230	68	264	28067	5	78	317	42	34	3386	209	d_Bacteria;p_Firmicutes C;c_Negativicutes;o_Selenomonadales;f_Selenomonadaceae;g_Selenomonas C;s_Selenomonas C sp900315575
s_RF16 sp002394335	34193	55	1905	247	94	1035	331	338	26	26	141	103	d_Bacteria;p_Bacteroidota;c_Bacteroidia;o_Bacteroidales;f_Paludibacteraceae;g_RF16;s_RF16 sp002394335
s_RUG099 sp900315485	6699	2029	609	5596	550	3883	9272	867	1346	2832	3536	1232	d_Bacteria;p_Firmicutes A;c_Clostridia;o_Peptostreptococcales;f_Anaerovoracaceae;g_RUG099;s_RUG099 sp900315485
s_UBA3789 sp902794075	975	1944	1270	550	24203	65	1115	966	1523	170	1788	3847	d_Bacteria;p_Firmicutes;c_Bacilli;o_RF39;f_UBA660;g_UBA3789;s_UBA3789 sp902794075
s_UBA3789 sp900314225	350	292	22	53	501	165	66	20	0	236	36498	166	d_Bacteria;p_Firmicutes;c_Bacilli;o_RF39;f_UBA660;g_UBA3789;s_UBA3789 sp900314225
s_RF16 sp900321605	1369	1809	1964	4769	13	14337	2293	732	460	621	5062	4901	d_Bacteria;p_Bacteroidota;c_Bacteroidia;o_Bacteroidales;f_Paludibacteraceae;g_RF16;s_RF16 sp900321605
s_Unclassified_g_UBA1179	417	115	852	25684	481	2597	1562	1717	888	1277	2292	260	d_Bacteria;p_Bacteroidota;c_Bacteroidia;o_Bacteroidales;f_Bacteroidaceae;g_UBA1179;s_Unclassified_g_UBA1179
s_Quinella sp017477125	21	22	211	36844	150	12	179	212	220	8	21	197	d_Bacteria;p_Firmicutes C;c_Negativicutes;o_Selenomonadales;f_Selenomonadaceae;g_Quinella;s_Quinella sp017477125
s_Prevotella sp002353975	295	249	34936	1487	101	38	209	470	57	87	30	83	d_Bacteria;p_Bacteroidota;c_Bacteroidia;o_Bacteroidales;f_Bacteroidaceae;g_Prevotella;s_Prevotella sp002353975
s_Fretibacterium sp017475805	21	30	33933	2572	8	2	1223	17	13	4	123	44	d_Bacteria;p_Synergistota;c_Synergistia;o_Synergistales;f_Aminobacteriaceae;g_Fretibacterium;s_Fretibacterium sp017475805
s_Selenomonas B ruminantium C	63	18	950	6833	1675	63	1924	12927	1905	503	16	11096	d_Bacteria;p_Firmicutes C;c_Negativicutes;o_Selenomonadales;f_Selenomonadaceae;g_Selenomonas B;s_Selenomonas B ruminantium C
s_Prevotella sp902799655	2228	2175	1458	928	4758	3240	2658	2873	7648	5905	594	3302	d_Bacteria;p_Bacteroidota;c_Bacteroidia;o_Bacteroidales;f_Bacteroidaceae;g_Prevotella;s_Prevotella sp902799655
s_RF16 sp902774995	2546	234	30364	1363	26	1055	450	838	322	53	206	136	d_Bacteria;p_Bacteroidota;c_Bacteroidia;o_Bacteroidales;f_Paludibacteraceae;g_RF16;s_RF16 sp902774995
s_Unclassified_g_Butyrivibrio	2662	6442	2831	6794	5993	1739	1765	813	1205	1608	2893	2618	d_Bacteria;p_Firmicutes A;c_Clostridia;o_Lachnospirales;f_Lachnospiraceae;g_Butyrivibrio;s_Unclassified_g_Butyrivibrio
s_Unclassified_g_UBA9715	2313	7165	793	2036	438	1624	8653	1265	1020	4204	7095	737	d_Bacteria;p_Actinobacteriota;c_Coriobacteriia;o_Coriobacteriales;f_Eggerthellaceae;g_UBA9715;s_Unclassified_g_UBA9715
s_RUG14515 sp017635465	2067	806	6849	1261	1048	963	3946	2306	4129	1724	488	11716	d_Bacteria;p_Firmicutes;c_Bacilli;o_RFN20;f_CAG-826;g_RUG14515;s_RUG14515 sp017635465
s_UBA3633 sp002374095	122	5	5035	2178	0	10	12831	44	337	3	5	16722	d_Bacteria;p_Firmicutes A;c_Clostridia;o_Lachnospirales;f_Lachnospiraceae;g_UBA3633;s_UBA3633 sp002374095
s_Unclassified_f_CAG-74	1826	1367	1401	4222	417	7714	4498	1542	866	4785	7410	1033	d_Bacteria;p_Firmicutes A;c_Clostridia;o_Christensenellales;f_CAG-74;g_Unclassified_f_CAG-74;s_Unclassified_f_CAG-74
s_Prevotella sp902801375	1146	1344	1334	2933	1573	995	8729	1243	5148	575	395	11529	d_Bacteria;p_Bacteroidota;c_Bacteroidia;o_Bacteroidales;f_Bacteroidaceae;g_Prevotella;s_Prevotella sp902801375
s_CAG-791 sp902785055	3452	733	865	595	1167	4558	3062	13522	3470	983	2554	1918	d_Bacteria;p_Firmicutes A;c_Clostridia;o_Lachnospirales;f_Lachnospiraceae;g_CAG-791;s_CAG-791 sp902785055
s_Unclassified_f_Paludibacteraceae	4515	668	13592	1540	445	5361	3148	5080	385	482	962	602	d_Bacteria;p_Bacteroidota;c_Bacteroidia;o_Bacteroidales;f_Paludibacteraceae;g_Unclassified_f_Paludibacteraceae;s_Unclassified_f_Paludibacteraceae
s_Ruminococcus E sp017471345	558	663	76	113	4371	2535	3821	13832	6051	1905	584	1820	d_Bacteria;p_Firmicutes A;c_Clostridia;o_Oscillospirales;f_Acutalibacteraceae;g_Ruminococcus E;s_Ruminococcus E sp017471345
s_Alloprevotella sp017543785	15287	1126	138	109	626	651	1408	1603	193	1576	12323	1100	d_Bacteria;p_Bacteroidota;c_Bacteroidia;o_Bacteroidales;f_Bacteroidaceae;g_Alloprevotella;s_Alloprevotella sp017543785
s_UBA3633 sp017934175	2367	789	12964	4963	162	313	2040	1039	4454	215	251	6580	d_Bacteria;p_Firmicutes A;c_Clostridia;o_Lachnospirales;f_Lachnospiraceae;g_UBA3633;s_UBA3633 sp017934175
s_Prevotella sp002353295	2420	10600	1314	4625	3583	2685	3093	3690	2194	1013	414	505	d_Bacteria;p_Bacteroidota;c_Bacteroidia;o_Bacteroidales;f_Bacteroidaceae;g_Prevotella;s_Prevotella sp002353295
s_F23-D06 sp902796805	30	37	1	1026	48	392	31	3	12	3	34512	2	d_Bacteria;p_Bacteroidota;c_Bacteroidia;o_Bacteroidales;f_WCHB1-69;g_F23-D06;s_F23-D06 sp902796805
s_Ruminococcus D sp900318545	638	27096	588	134	74	237	295	292	202	1211	4629	508	d_Bacteria;p_Firmicutes A;c_Clostridia;o_Oscillospirales;f_Ruminococcaceae;g_Ruminococcus D;s_Ruminococcus D sp900318545
s_Unclassified_g_Pyramidobacter	1964	4026	376	348	2291	644	625	3521	1277	1690	4256	14880	d_Bacteria;p_Synergistota;c_Synergistia;o_Synergistales;f_Dethiosulfovibrionaceae;g_Pyramidobacter;s_Unclassified_g_Pyramidobacter
s_RUG678 sp900321335	3470	8901	277	1996	876	3935	2588	301	1638	1815	6616	3400	d_Bacteria;p_Firmicutes A;c_Clostridia;o_Oscillospirales;f_Oscillospiraceae;g_RUG678;s_RUG678 sp900321335
s_UBA1067 sp902799955	152	63	2128	857	2	237	29671	2142	191	155	54	39	d_Bacteria;p_Verrucomicrobiota;c_Kiritimatiellae;o_RFP12;f_UBA1067;g_UBA1067;s_UBA1067 sp902799955
s_Prevotella sp017556145	1593	1411	1008	839	2890	1690	3225	2085	16396	2385	380	1631	d_Bacteria;p_Bacteroidota;c_Bacteroidia;o_Bacteroidales;f_Bacteroidaceae;g_Prevotella;s_Prevotella sp017556145
s_Prevotella sp902781315	3467	1011	1288	16683	863	923	2660	3901	1496	607	347	1964	d_Bacteria;p_Bacteroidota;c_Bacteroidia;o_Bacteroidales;f_Bacteroidaceae;g_Prevotella;s_Prevotella sp902781315
s_Unclassified_f_Rs-D84	14	17	0	0	0	34920	0	0	0	3	21	6	d_Bacteria;p_Proteobacteria;c_Alphaproteobacteria;o_Rs-D84;f_Rs-D84;g_Unclassified_f_Rs-D84;s_Unclassified_f_Rs-D84
s_UBA1067 sp002350535	11800	847	4852	1829	1	3339	3180	427	427	6453	718	1077	d_Bacteria;p_Verrucomicrobiota;c_Kiritimatiellae;o_RFP12;f_UBA1067;g_UBA1067;s_UBA1067 sp002350535
s_Prevotella brevis	2557	3695	1318	1492	2757	1882	2818	2458	6859	4193	2438	2466	d_Bacteria;p_Bacteroidota;c_Bacteroidia;o_Bacteroidales;f_Bacteroidaceae;g_Prevotella;s_Prevotella brevis
s_Succinivibrio sp900315395	109	2439	10	218	7128	41	193	248	45	185	9701	14423	d_Bacteria;p_Proteobacteria;c_Gammaproteobacteria;o_Enterobacterales;f_Succinivibrionaceae;g_Succinivibrio;s_Succinivibrio sp900315395
s_Cryptobacteroides sp900546445	23398	3684	31	2941	1099	704	56	165	20	1298	456	872	d_Bacteria;p_Bacteroidota;c_Bacteroidia;o_Bacteroidales;f_UBA932;g_Cryptobacteroides;s_Cryptobacteroides sp900546445
s_Saccharofermentans sp905234715	200	76	51	418	2	89	951	38	866	15235	16727	23	d_Bacteria;p_Firmicutes A;c_Clostridia;o_Saccharofermentanales;f_Saccharofermentanaceae;g_Saccharofermentans;s_Saccharofermentans sp905234715
s_Scatousia sp900321895	40	24195	4	21	17	17	12	4	0	399	9890	26	d_Bacteria;p_Cyanobacteria;c_Vampirovibrionia;o_Gastranaerophilales;f_Gastranaerophilaceae;g_Scatousia;s_Scatousia sp900321895
s_UBA3796 sp017444295	102	144	4970	5003	663	92	2378	12818	3570	112	18	4324	d_Bacteria;p_Firmicutes C;c_Negativicutes;o_Selenomonadales;f_Selenomonadaceae;g_UBA3796;s_UBA3796 sp017444295
s_Unclassified_g_Anaerovibrio	278	53	827	15042	3141	2775	1704	4428	2394	1883	17	1159	d_Bacteria;p_Firmicutes C;c_Negativicutes;o_Selenomonadales;f_Selenomonadaceae;g_Anaerovibrio;s_Unclassified_g_Anaerovibrio
s_Unclassified_f_Saccharofermentanaceae	391	20	52	114	6	40	513	19	143	7548	24566	40	d_Bacteria;p_Firmicutes A;c_Clostridia;o_Saccharofermentanales;f_Saccharofermentanaceae;g_Unclassified_f_Saccharofermentanaceae;s_Unclassified_f_Saccharofermentanaceae
s_NK4A144 sp902779445	536	19	266	535	10	1784	4053	3332	537	24	20	22273	d_Bacteria;p_Firmicutes A;c_Clostridia;o_Lachnospirales;f_Lachnospiraceae;g_NK4A144;s_NK4A144 sp902779445
s_Unclassified_g_Bulleidia	995	1523	251	2393	6100	653	481	466	715	1039	17664	741	d_Bacteria;p_Firmicutes;c_Bacilli;o_Erysipelotrichales;f_Erysipelotrichaceae;g_Bulleidia;s_Unclassified_g_Bulleidia
s_Unclassified_f_CAG-239	1873	7168	252	1102	1854	250	326	289	148	4131	1716	13316	d_Bacteria;p_Proteobacteria;c_Alphaproteobacteria;o_RF32;f_CAG-239;g_Unclassified_f_CAG-239;s_Unclassified_f_CAG-239
s_Limivicinus sp900319835	2717	15646	461	170	227	9391	802	144	73	283	2193	151	d_Bacteria;p_Firmicutes A;c_Clostridia;o_Oscillospirales;f_Oscillospiraceae;g_Limivicinus;s_Limivicinus sp900319835
s_RUG099 sp902788245	1099	902	535	2118	3424	807	3089	1691	2960	755	13497	1208	d_Bacteria;p_Firmicutes A;c_Clostridia;o_Peptostreptococcales;f_Anaerovoracaceae;g_RUG099;s_RUG099 sp902788245
s_RGIG7114 sp015068365	3417	848	920	468	51	2264	6303	76	498	5208	11600	80	d_Bacteria;p_Firmicutes A;c_Clostridia;o_Oscillospirales;f_Oscillospiraceae;g_RGIG7114;s_RGIG7114 sp015068365
s_CAG-475 sp900322215	1404	24429	43	164	58	1939	135	338	30	1689	1072	22	d_Bacteria;p_Firmicutes A;c_Clostridia;o_Christensenellales;f_CAG-917;g_CAG-475;s_CAG-475 sp900322215
s_Unclassified_g_UBA1066	2905	672	408	317	1886	3756	6124	4495	3458	1201	4408	1665	d_Bacteria;p_Firmicutes A;c_Clostridia;o_Lachnospirales;f_Lachnospiraceae;g_UBA1066;s_Unclassified_g_UBA1066
s_Ruminococcus D albus C	449	12646	75	753	1586	380	397	2486	1048	891	10078	421	d_Bacteria;p_Firmicutes A;c_Clostridia;o_Oscillospirales;f_Ruminococcaceae;g_Ruminococcus D;s_Ruminococcus D albus C
s_Prevotella sp902770635	3112	3458	695	850	4642	3809	1922	2750	3364	3253	1303	2052	d_Bacteria;p_Bacteroidota;c_Bacteroidia;o_Bacteroidales;f_Bacteroidaceae;g_Prevotella;s_Prevotella sp902770635
s_Halteria grandinella	1885	673	7802	705	218	1328	3653	1434	5468	663	184	7055	d_Eukaryota;p_Ciliophora;c_Spirotrichea;o_Sporadotrichida;f_Halteriidae;g_Halteria;s_Halteria grandinella
s_UBA1711 sp900314925	3803	20	93	1210	53	495	3031	22060	82	46	73	102	d_Bacteria;p_Bacteroidota;c_Bacteroidia;o_Bacteroidales;f_P3;g_UBA1711;s_UBA1711 sp900314925
s_Methanobrevibacter A sp902788255	83	192	594	567	77	23890	1651	605	247	294	2553	298	d_Archaea;p_Methanobacteriota;c_Methanobacteria;o_Methanobacteriales;f_Methanobacteriaceae;g_Methanobrevibacter A;s_Methanobrevibacter A sp902788255
s_Prevotella sp016286585	2782	2236	2666	1452	2446	1380	5487	4306	4098	2236	296	1503	d_Bacteria;p_Bacteroidota;c_Bacteroidia;o_Bacteroidales;f_Bacteroidaceae;g_Prevotella;s_Prevotella sp016286585
s_Fretibacterium sp017449135	63	85	27800	1060	24	18	1533	32	23	60	55	120	d_Bacteria;p_Synergistota;c_Synergistia;o_Synergistales;f_Aminobacteriaceae;g_Fretibacterium;s_Fretibacterium sp017449135
s_Unclassified_g_Neocallimastix	2300	878	10515	447	320	963	2913	1351	6363	397	206	4120	d_Eukaryota;p_Chytridiomycota;c_Neocallimastigomycetes;o_Neocallimastigales;f_Neocallimastigaceae;g_Neocallimastix;s_Unclassified_g_Neocallimastix
s_Prevotella sp902776685	855	1419	255	694	3314	928	12477	238	108	1865	555	7870	d_Bacteria;p_Bacteroidota;c_Bacteroidia;o_Bacteroidales;f_Bacteroidaceae;g_Prevotella;s_Prevotella sp902776685
s_UBA4372 sp017526905	13352	144	518	242	5076	166	6126	1880	250	116	37	2377	d_Bacteria;p_Bacteroidota;c_Bacteroidia;o_Bacteroidales;f_Bacteroidaceae;g_UBA4372;s_UBA4372 sp017526905
s_Ruminococcus E sp900318495	428	1634	81	9	1246	17119	577	460	1484	6080	911	216	d_Bacteria;p_Firmicutes A;c_Clostridia;o_Oscillospirales;f_Acutalibacteraceae;g_Ruminococcus E;s_Ruminococcus E sp900318495
s_CAG-791 sp017627275	922	1051	194	5952	12321	1314	383	1476	579	1723	791	3365	d_Bacteria;p_Firmicutes A;c_Clostridia;o_Lachnospirales;f_Lachnospiraceae;g_CAG-791;s_CAG-791 sp017627275
s_Bulleidia intestinalis	1827	2132	7	351	13228	663	691	702	407	2976	5698	1237	d_Bacteria;p_Firmicutes;c_Bacilli;o_Erysipelotrichales;f_Erysipelotrichaceae;g_Bulleidia;s_Bulleidia intestinalis
s_Alloprevotella sp902796835	15792	3865	104	112	1017	513	50	45	36	156	3749	4432	d_Bacteria;p_Bacteroidota;c_Bacteroidia;o_Bacteroidales;f_Bacteroidaceae;g_Alloprevotella;s_Alloprevotella sp902796835
s_UBA1066 sp902785985	2849	654	416	440	1693	3421	5222	6637	3082	1119	2411	1691	d_Bacteria;p_Firmicutes A;c_Clostridia;o_Lachnospirales;f_Lachnospiraceae;g_UBA1066;s_UBA1066 sp902785985
s_Enteromonas sp002472275	4767	972	1933	475	1358	1706	81	535	112	244	3803	13593	d_Bacteria;p_Firmicutes;c_Bacilli;o_RFN20;f_CAG-826;g_Enteromonas;s_Enteromonas sp002472275
s_Duodenibacillus sp900544335	1821	2398	1	3405	1904	14	0	2	1	1494	691	17813	d_Bacteria;p_Proteobacteria;c_Gammaproteobacteria;o_Burkholderiales;f_Burkholderiaceae;g_Duodenibacillus;s_Duodenibacillus sp900544335
s_Unclassified_g_GCA-900199385	2038	2007	304	5572	74	8563	1969	2244	724	2204	3156	588	d_Bacteria;p_Firmicutes A;c_Clostridia;o_Christensenellales;f_CAG-74;g_GCA-900199385;s_Unclassified_g_GCA-900199385
s_Unclassified_f_Succinivibrionaceae	529	10359	57	4061	1916	98	1880	3685	261	201	2478	3761	d_Bacteria;p_Proteobacteria;c_Gammaproteobacteria;o_Enterobacterales;f_Succinivibrionaceae;g_Unclassified_f_Succinivibrionaceae;s_Unclassified_f_Succinivibrionaceae
s_Scatovivens sp002449785	1944	670	5762	828	205	837	3661	1227	4749	686	239	8265	d_Bacteria;p_Firmicutes A;c_Clostridia;o_TANB77;f_CAG-508;g_Scatovivens;s_Scatovivens sp002449785
s_Unclassified_g_Nanosyncoccus	647	172	534	10904	15	685	9444	941	273	2543	966	1880	d_Bacteria;p_Patescibacteria;c_Saccharimonadia;o_Saccharimonadales;f_Nanosyncoccaceae;g_Nanosyncoccus;s_Unclassified_g_Nanosyncoccus
s_UBA3636 sp902761575	95	92	72	50	6	7785	6638	2912	4990	1641	18	4124	d_Bacteria;p_Verrucomicrobiota;c_Kiritimatiellae;o_RFP12;f_UBA3636;g_UBA3636;s_UBA3636 sp902761575
s_CAG-103 sp900317855	546	7981	44	63	17760	165	73	597	35	334	416	138	d_Bacteria;p_Firmicutes A;c_Clostridia;o_Oscillospirales;f_Oscillospiraceae;g_CAG-103;s_CAG-103 sp900317855
s_Prevotella sp902763615	1541	1922	5382	531	2792	2160	5677	1709	2913	1443	384	1574	d_Bacteria;p_Bacteroidota;c_Bacteroidia;o_Bacteroidales;f_Bacteroidaceae;g_Prevotella;s_Prevotella sp902763615
s_Evtepia sp902781745	2221	2249	581	2741	1713	2198	2013	2523	1064	2288	4687	3643	d_Bacteria;p_Firmicutes A;c_Clostridia;o_Oscillospirales;f_Oscillospiraceae;g_Evtepia;s_Evtepia sp902781745
s_Ruminococcus D sp902762735	556	3395	650	630	3421	266	605	857	861	442	16011	205	d_Bacteria;p_Firmicutes A;c_Clostridia;o_Oscillospirales;f_Ruminococcaceae;g_Ruminococcus D;s_Ruminococcus D sp902762735
s_Bilifractor porci	332	2908	121	402	11632	1452	377	764	415	1060	7630	711	d_Bacteria;p_Firmicutes A;c_Clostridia;o_Lachnospirales;f_Lachnospiraceae;g_Bilifractor;s_Bilifractor porci
s_Unclassified_g_RUG14515	4547	1166	4306	4647	2620	354	1182	1065	842	1381	4945	519	d_Bacteria;p_Firmicutes;c_Bacilli;o_RFN20;f_CAG-826;g_RUG14515;s_Unclassified_g_RUG14515
s_Treponema D sp902799665	20	259	1796	21674	38	61	162	595	52	14	39	2834	d_Bacteria;p_Spirochaetota;c_Spirochaetia;o_Treponematales;f_Treponemataceae;g_Treponema D;s_Treponema D sp902799665
s_Ruminococcus D sp900314975	5872	10945	24	886	293	59	1362	1044	384	643	4592	1337	d_Bacteria;p_Firmicutes A;c_Clostridia;o_Oscillospirales;f_Ruminococcaceae;g_Ruminococcus D;s_Ruminococcus D sp900314975
s_Unclassified_g_Desulfobulbus	2666	5156	431	3006	8657	1246	599	1458	731	718	1335	1329	d_Bacteria;p_Desulfobacterota;c_Desulfobulbia;o_Desulfobulbales;f_Desulfobulbaceae;g_Desulfobulbus;s_Unclassified_g_Desulfobulbus
s_UBA2450 sp002353275	969	686	2346	8605	203	265	1685	2103	2703	498	4147	2991	d_Bacteria;p_Firmicutes;c_Bacilli;o_RFN20;f_CAG-826;g_UBA2450;s_UBA2450 sp002353275
s_Fretibacterium sp017448375	45	47	10283	16208	34	3	354	20	5	4	1	64	d_Bacteria;p_Synergistota;c_Synergistia;o_Synergistales;f_Aminobacteriaceae;g_Fretibacterium;s_Fretibacterium sp017448375
s_GCA-2749205 sp017453745	14928	4153	179	1485	1034	1770	203	181	21	1445	1262	297	d_Bacteria;p_Spirochaetota;c_Spirochaetia;o_Treponematales;f_Treponemataceae;g_GCA-2749205;s_GCA-2749205 sp017453745
s_Desulfovibrio desulfuricans D	180	229	20334	5162	82	70	368	195	118	60	53	67	d_Bacteria;p_Desulfobacterota I;c_Desulfovibrionia;o_Desulfovibrionales;f_Desulfovibrionaceae;g_Desulfovibrio;s_Desulfovibrio desulfuricans D
s_Unclassified_g_Eubacterium B	1160	3462	245	11281	6149	410	374	391	357	308	1782	920	d_Bacteria;p_Firmicutes A;c_Clostridia;o_Peptostreptococcales;f_Anaerovoracaceae;g_Eubacterium B;s_Unclassified_g_Eubacterium B
s_Prevotella sp902770195	2521	1698	713	711	5296	2517	1508	3068	4173	2465	881	1286	d_Bacteria;p_Bacteroidota;c_Bacteroidia;o_Bacteroidales;f_Bacteroidaceae;g_Prevotella;s_Prevotella sp902770195
s_Prevotella sp002342415	1830	2188	5517	2592	1852	878	2733	2861	4470	539	115	1087	d_Bacteria;p_Bacteroidota;c_Bacteroidia;o_Bacteroidales;f_Bacteroidaceae;g_Prevotella;s_Prevotella sp002342415
s_Cryptobacteroides sp902766985	636	272	49	553	61	733	5927	7765	1249	4129	17	5219	d_Bacteria;p_Bacteroidota;c_Bacteroidia;o_Bacteroidales;f_UBA932;g_Cryptobacteroides;s_Cryptobacteroides sp902766985
s_Prevotella sp002379425	2195	1843	3379	1220	1662	788	2872	1809	6414	3485	410	472	d_Bacteria;p_Bacteroidota;c_Bacteroidia;o_Bacteroidales;f_Bacteroidaceae;g_Prevotella;s_Prevotella sp002379425
s_Unclassified_g_RUG472	47	41	50	74	34	92	159	37	5	33	25838	44	d_Bacteria;p_Firmicutes A;c_Clostridia;o_Christensenellales;f_CAG-138;g_RUG472;s_Unclassified_g_RUG472
s_Succinivibrio sp002449335	67	2586	5	87	2695	2	87	88	10	128	8013	12416	d_Bacteria;p_Proteobacteria;c_Gammaproteobacteria;o_Enterobacterales;f_Succinivibrionaceae;g_Succinivibrio;s_Succinivibrio sp002449335
s_Unclassified_g_Enteromonas	797	312	20680	303	340	318	103	359	42	81	543	2051	d_Bacteria;p_Firmicutes;c_Bacilli;o_RFN20;f_CAG-826;g_Enteromonas;s_Unclassified_g_Enteromonas
s_Ga6A1 sp900102385	208	4003	543	49	110	151	3471	1543	2563	63	776	12386	d_Bacteria;p_Bacteroidota;c_Bacteroidia;o_Bacteroidales;f_Bacteroidaceae;g_Ga6A1;s_Ga6A1 sp900102385
s_Prevotella sp900314985	468	1170	1588	1021	4299	1246	1239	2460	2343	7987	183	1585	d_Bacteria;p_Bacteroidota;c_Bacteroidia;o_Bacteroidales;f_Bacteroidaceae;g_Prevotella;s_Prevotella sp900314985
s_Eubacterium B sp002472145	67	80	9	101	115	45	72	41	33	50	24830	96	d_Bacteria;p_Firmicutes A;c_Clostridia;o_Peptostreptococcales;f_Anaerovoracaceae;g_Eubacterium B;s_Eubacterium B sp002472145
s_RGIG6076 sp017454165	884	6964	255	65	10	310	402	18	11	1445	15033	2	d_Bacteria;p_Bacteroidota;c_Bacteroidia;o_Bacteroidales;f_Tenuifilaceae;g_RGIG6076;s_RGIG6076 sp017454165
s_UBA1711 sp002354035	1191	4965	13637	32	60	388	398	2649	1645	151	109	163	d_Bacteria;p_Bacteroidota;c_Bacteroidia;o_Bacteroidales;f_P3;g_UBA1711;s_UBA1711 sp002354035
s_Prevotella sp902764705	1414	1712	812	1490	2091	2915	2241	1855	5060	2381	325	2585	d_Bacteria;p_Bacteroidota;c_Bacteroidia;o_Bacteroidales;f_Bacteroidaceae;g_Prevotella;s_Prevotella sp902764705
s_ER4 sp015068395	1418	647	2090	3493	16	2835	7938	1541	728	620	219	3334	d_Bacteria;p_Firmicutes A;c_Clostridia;o_Oscillospirales;f_Oscillospiraceae;g_ER4;s_ER4 sp015068395
s_Unclassified_g_Entamoeba	1556	584	5931	539	189	565	2687	978	4436	424	202	6735	d_Eukaryota;p_Evosea;c_Unclassified_p__Evosea;o_Mastigamoebida;f_Entamoebidae;g_Entamoeba;s_Unclassified_g_Entamoeba
s_Prevotella sp002371715	620	2063	4456	1476	2083	5095	916	1348	836	1113	134	4669	d_Bacteria;p_Bacteroidota;c_Bacteroidia;o_Bacteroidales;f_Bacteroidaceae;g_Prevotella;s_Prevotella sp002371715
s_Quinella sp905234195	19	5	2238	16212	3	30	2114	2207	506	1	0	1442	d_Bacteria;p_Firmicutes C;c_Negativicutes;o_Selenomonadales;f_Selenomonadaceae;g_Quinella;s_Quinella sp905234195
s_Quinella sp905234045	15	17	4179	15629	65	7	1259	1872	357	8	5	1294	d_Bacteria;p_Firmicutes C;c_Negativicutes;o_Selenomonadales;f_Selenomonadaceae;g_Quinella;s_Quinella sp905234045
s_Prevotella sp016284635	691	2781	3457	1073	1739	835	4100	1401	5112	1602	252	1652	d_Bacteria;p_Bacteroidota;c_Bacteroidia;o_Bacteroidales;f_Bacteroidaceae;g_Prevotella;s_Prevotella sp016284635
s_RUG14087 sp902795615	2140	877	7825	242	265	569	1770	995	6912	297	249	2503	d_Bacteria;p_Proteobacteria;c_Alphaproteobacteria;o_RUG11792;f_RUG11792;g_RUG14087;s_RUG14087 sp902795615
s_Coprovivens sp017541445	1289	562	4850	1181	180	552	3213	1125	2323	814	95	8389	d_Bacteria;p_Firmicutes;c_Bacilli;o_RF39;f_UBA660;g_Coprovivens;s_Coprovivens sp017541445
s_UBA4334 sp002393555	723	2463	208	684	1706	739	5053	6475	964	4517	562	428	d_Bacteria;p_Bacteroidota;c_Bacteroidia;o_Bacteroidales;f_Bacteroidaceae;g_UBA4334;s_UBA4334 sp002393555
s_Eubacterium T pyruvativorans	356	5572	38	48	265	104	42	92	56	321	17514	75	d_Bacteria;p_Firmicutes A;c_Clostridia;o_Peptostreptococcales;f_Anaerovoracaceae;g_Eubacterium T;s_Eubacterium T pyruvativorans
s_Prevotella copri	234	15433	13	34	1288	60	176	120	32	941	6074	70	d_Bacteria;p_Bacteroidota;c_Bacteroidia;o_Bacteroidales;f_Bacteroidaceae;g_Prevotella;s_Prevotella copri
s_Prevotella sp905236755	1808	2544	381	157	2604	235	4406	1671	2244	6006	123	2275	d_Bacteria;p_Bacteroidota;c_Bacteroidia;o_Bacteroidales;f_Bacteroidaceae;g_Prevotella;s_Prevotella sp905236755
s_Prevotella sp002393725	1577	2285	3461	1332	3480	1177	1858	1604	2371	3035	469	1756	d_Bacteria;p_Bacteroidota;c_Bacteroidia;o_Bacteroidales;f_Bacteroidaceae;g_Prevotella;s_Prevotella sp002393725
s_UBA737 sp002371985	106	19	5670	78	32	3253	739	153	0	9237	4938	29	d_Bacteria;p_Firmicutes A;c_Clostridia;o_Oscillospirales;f_Acutalibacteraceae;g_UBA737;s_UBA737 sp002371985
s_UBA4372 sp016280855	2150	2368	35	1102	1827	202	1036	1006	12348	357	676	1085	d_Bacteria;p_Bacteroidota;c_Bacteroidia;o_Bacteroidales;f_Bacteroidaceae;g_UBA4372;s_UBA4372 sp016280855
s_Unclassified_g_RUG714	2626	1092	2087	5005	8	2437	4000	1924	1738	1074	1248	905	d_Bacteria;p_Firmicutes A;c_Clostridia;o_Oscillospirales;f_Acutalibacteraceae;g_RUG714;s_Unclassified_g_RUG714
s_Quinella sp017406175	2	8	1158	19963	10	56	801	1257	314	3	0	557	d_Bacteria;p_Firmicutes C;c_Negativicutes;o_Selenomonadales;f_Selenomonadaceae;g_Quinella;s_Quinella sp017406175
s_RUG740 sp902778055	340	206	1699	8963	10	2892	405	191	2468	1946	2906	2100	d_Bacteria;p_Firmicutes A;c_Clostridia;o_Christensenellales;f_CAG-74;g_RUG740;s_RUG740 sp902778055
s_RF16 sp900319035	928	986	1878	2760	43	8517	1521	671	293	397	2961	3170	d_Bacteria;p_Bacteroidota;c_Bacteroidia;o_Bacteroidales;f_Paludibacteraceae;g_RF16;s_RF16 sp900319035
s_UBA4334 sp900316505	504	2216	212	462	1711	907	4033	8515	621	4134	477	218	d_Bacteria;p_Bacteroidota;c_Bacteroidia;o_Bacteroidales;f_Bacteroidaceae;g_UBA4334;s_UBA4334 sp900316505
s_UBA3633 sp002392345	5	0	4230	2083	0	0	1071	36	299	1	3	16226	d_Bacteria;p_Firmicutes A;c_Clostridia;o_Lachnospirales;f_Lachnospiraceae;g_UBA3633;s_UBA3633 sp002392345
s_CAG-488 sp902789095	9883	62	91	252	110	764	303	234	164	2636	9311	84	d_Bacteria;p_Firmicutes A;c_Clostridia;o_Oscillospirales;f_Acutalibacteraceae;g_CAG-488;s_CAG-488 sp902789095
s_RUG191 sp015057165	99	37	1151	10841	117	2624	3247	2012	735	24	77	2924	d_Bacteria;p_Firmicutes A;c_Clostridia;o_Lachnospirales;f_Lachnospiraceae;g_RUG191;s_RUG191 sp015057165
s_Limivicinus sp003150355	146	17623	57	259	169	172	124	31	11	2706	2097	478	d_Bacteria;p_Firmicutes A;c_Clostridia;o_Oscillospirales;f_Oscillospiraceae;g_Limivicinus;s_Limivicinus sp003150355
s_Unclassified_g_Tractidigestivibacter	299	1505	29	515	1310	238	227	226	191	294	18794	207	d_Bacteria;p_Actinobacteriota;c_Coriobacteriia;o_Coriobacteriales;f_Atopobiaceae;g_Tractidigestivibacter;s_Unclassified_g_Tractidigestivibacter
s_UBA1217 sp017429685	1207	75	69	360	378	17645	2165	1098	44	30	621	49	d_Bacteria;p_Bacteroidota;c_Bacteroidia;o_Bacteroidales;f_P3;g_UBA1217;s_UBA1217 sp017429685
s_Ichthyophthirius multifiliis	1744	627	6045	352	200	512	2527	1051	5124	445	169	4901	d_Eukaryota;p_Ciliophora;c_Oligohymenophorea;o_Hymenostomatida;f_Unclassified_o__Hymenostomatida;g_Ichthyophthirius;s_Ichthyophthirius multifiliis
s_RUG14515 sp017940265	5585	2018	301	360	2838	414	2352	202	187	2773	5416	1249	d_Bacteria;p_Firmicutes;c_Bacilli;o_RFN20;f_CAG-826;g_RUG14515;s_RUG14515 sp017940265
s_Prevotella sp000702825	1819	2381	339	1006	7302	1181	1201	2485	1995	2320	339	1050	d_Bacteria;p_Bacteroidota;c_Bacteroidia;o_Bacteroidales;f_Bacteroidaceae;g_Prevotella;s_Prevotella sp000702825
s_UBA3738 sp902803725	1022	1196	233	1882	1866	3331	3858	2199	2591	415	318	4489	d_Bacteria;p_Firmicutes A;c_Clostridia;o_Peptostreptococcales;f_Anaerovoracaceae;g_UBA3738;s_UBA3738 sp902803725
s_Prevotella sp900115435	2703	2586	1166	1182	2219	3175	3332	2222	1208	1982	697	909	d_Bacteria;p_Bacteroidota;c_Bacteroidia;o_Bacteroidales;f_Bacteroidaceae;g_Prevotella;s_Prevotella sp900115435
s_Prevotella sp000619825	1071	2420	480	981	9545	558	1285	970	1787	3074	258	641	d_Bacteria;p_Bacteroidota;c_Bacteroidia;o_Bacteroidales;f_Bacteroidaceae;g_Prevotella;s_Prevotella sp000619825
s_Alistipes sp017560305	0	2	2	15	9	1	4989	11	73	0	1	17943	d_Bacteria;p_Bacteroidota;c_Bacteroidia;o_Bacteroidales;f_Rikenellaceae;g_Alistipes;s_Alistipes sp017560305
s_UBA1711 sp001543385	3420	1417	1700	1600	2531	1084	2547	1810	1818	1808	435	2732	d_Bacteria;p_Bacteroidota;c_Bacteroidia;o_Bacteroidales;f_P3;g_UBA1711;s_UBA1711 sp001543385
s_Prevotella sp017478025	904	567	15895	904	891	609	522	577	835	694	85	322	d_Bacteria;p_Bacteroidota;c_Bacteroidia;o_Bacteroidales;f_Bacteroidaceae;g_Prevotella;s_Prevotella sp017478025
s_Ruminococcus E sp016680995	553	622	5	90	4619	2235	2426	4812	2474	3350	864	635	d_Bacteria;p_Firmicutes A;c_Clostridia;o_Oscillospirales;f_Acutalibacteraceae;g_Ruminococcus E;s_Ruminococcus E sp016680995
s_Bilifractor sp900770225	241	3173	42	61	9407	36	183	96	55	441	8647	236	d_Bacteria;p_Firmicutes A;c_Clostridia;o_Lachnospirales;f_Lachnospiraceae;g_Bilifractor;s_Bilifractor sp900770225
s_RUG039 sp900314875	2	6	6236	4120	12120	0	3	5	2	2	3	3	d_Bacteria;p_Actinobacteriota;c_Actinomycetia;o_Actinomycetales;f_Bifidobacteriaceae;g_RUG039;s_RUG039 sp900314875
s_Prevotella sp017475265	2065	1382	2777	612	2867	1093	1735	1652	5063	2014	305	844	d_Bacteria;p_Bacteroidota;c_Bacteroidia;o_Bacteroidales;f_Bacteroidaceae;g_Prevotella;s_Prevotella sp017475265
s_Stomatobaculum sp902780465	1018	710	1080	355	668	1929	6244	7294	494	799	1109	537	d_Bacteria;p_Firmicutes A;c_Clostridia;o_Lachnospirales;f_Lachnospiraceae;g_Stomatobaculum;s_Stomatobaculum sp902780465
s_Quinella sp017455645	4	0	1190	19834	7	1	185	438	138	3	1	393	d_Bacteria;p_Firmicutes C;c_Negativicutes;o_Selenomonadales;f_Selenomonadaceae;g_Quinella;s_Quinella sp017455645
s_RUG572 sp017459225	103	25	2276	937	1	92	6939	8153	3524	50	27	30	d_Bacteria;p_Verrucomicrobiota;c_Kiritimatiellae;o_RFP12;f_UBA1067;g_RUG572;s_RUG572 sp017459225
s_Prevotella sp017428925	2406	1435	1266	1531	1839	932	2609	3103	2156	2324	407	2036	d_Bacteria;p_Bacteroidota;c_Bacteroidia;o_Bacteroidales;f_Bacteroidaceae;g_Prevotella;s_Prevotella sp017428925
s_Amazonocrinis sp002368335	1367	683	5634	679	218	784	2747	1045	4772	515	139	3384	d_Bacteria;p_Cyanobacteria;c_Cyanobacteriia;o_Cyanobacteriales;f_Nostocaceae;g_Amazonocrinis;s_Amazonocrinis sp002368335
s_RUG13615 sp902790905	1907	486	196	2403	1986	4209	1942	2274	1386	1386	2449	1296	d_Bacteria;p_Firmicutes A;c_Clostridia;o_Peptostreptococcales;f_Anaerovoracaceae;g_RUG13615;s_RUG13615 sp902790905
s_Prevotella sp902800495	4814	2972	415	418	8481	269	949	1124	1298	298	260	552	d_Bacteria;p_Bacteroidota;c_Bacteroidia;o_Bacteroidales;f_Bacteroidaceae;g_Prevotella;s_Prevotella sp902800495
s_UBA3796 sp902801565	84	20	2962	2708	606	61	1115	7916	1425	43	7	4874	d_Bacteria;p_Firmicutes C;c_Negativicutes;o_Selenomonadales;f_Selenomonadaceae;g_UBA3796;s_UBA3796 sp902801565
s_Prevotella sp900543585	117	6111	40	18	7664	77	12	29	5	537	7090	120	d_Bacteria;p_Bacteroidota;c_Bacteroidia;o_Bacteroidales;f_Bacteroidaceae;g_Prevotella;s_Prevotella sp900543585
s_UBA1367 sp902778135	487	196	234	311	313	1937	659	810	338	410	15548	542	d_Bacteria;p_Actinobacteriota;c_Coriobacteriia;o_Coriobacteriales;f_Atopobiaceae;g_UBA1367;s_UBA1367 sp902778135
s_Prevotella sp017471465	3830	2178	814	535	8501	503	837	1219	1443	678	388	754	d_Bacteria;p_Bacteroidota;c_Bacteroidia;o_Bacteroidales;f_Bacteroidaceae;g_Prevotella;s_Prevotella sp017471465
s_UBA1254 sp902767055	133	94	7	1697	94	6	796	175	3	10296	6030	2153	d_Bacteria;p_Proteobacteria;c_Alphaproteobacteria;o_RF32;f_CAG-239;g_UBA1254;s_UBA1254 sp902767055
s_UBA9786 sp003518745	24	143	8941	6275	112	150	844	2814	1586	27	17	551	d_Bacteria;p_Firmicutes C;c_Negativicutes;o_Selenomonadales;f_Selenomonadaceae;g_UBA9786;s_UBA9786 sp003518745
s_Fibrobacter sp002210345	12	8	34	18790	61	18	128	576	1233	40	513	12	d_Bacteria;p_Fibrobacterota;c_Fibrobacteria;o_Fibrobacterales;f_Fibrobacteraceae;g_Fibrobacter;s_Fibrobacter sp002210345
s_UBA4334 sp902786925	58	1209	46	243	17425	84	277	1172	58	615	175	57	d_Bacteria;p_Bacteroidota;c_Bacteroidia;o_Bacteroidales;f_Bacteroidaceae;g_UBA4334;s_UBA4334 sp902786925
s_Unclassified_g_RUG191	65	85	1733	9220	102	2352	2769	1873	630	47	51	2392	d_Bacteria;p_Firmicutes A;c_Clostridia;o_Lachnospirales;f_Lachnospiraceae;g_RUG191;s_Unclassified_g_RUG191
s_Unclassified_o_Lachnospirales	1180	1315	1107	1087	1941	2028	2333	1570	871	758	3337	3709	d_Bacteria;p_Firmicutes A;c_Clostridia;o_Lachnospirales;f_Unclassified_o_Lachnospirales;g_Unclassified_o_Lachnospirales;s_Unclassified_o_Lachnospirales
s_Prevotella sp902801425	1568	2796	796	1441	785	2213	3063	1906	1288	2953	640	1691	d_Bacteria;p_Bacteroidota;c_Bacteroidia;o_Bacteroidales;f_Bacteroidaceae;g_Prevotella;s_Prevotella sp902801425
s_Fretibacterium sp017443985	1	0	18667	399	3	0	2036	6	1	1	2	7	d_Bacteria;p_Synergistota;c_Synergistia;o_Synergistales;f_Aminobacteriaceae;g_Fretibacterium;s_Fretibacterium sp017443985
s_Treponema D bryantii C	533	3782	218	392	4481	1714	542	3659	591	355	1325	3530	d_Bacteria;p_Spirochaetota;c_Spirochaetia;o_Treponematales;f_Treponemataceae;g_Treponema D;s_Treponema D bryantii C
s_Prevotella sp902761905	544	2295	602	8149	2156	390	2003	1782	136	2445	197	383	d_Bacteria;p_Bacteroidota;c_Bacteroidia;o_Bacteroidales;f_Bacteroidaceae;g_Prevotella;s_Prevotella sp902761905
s_Porcincola sp002371345	2202	27	30	534	11	428	7507	9485	425	33	50	148	d_Bacteria;p_Firmicutes A;c_Clostridia;o_Lachnospirales;f_Lachnospiraceae;g_Porcincola;s_Porcincola sp002371345
s_RF16 sp900316845	874	98	16903	283	3	900	518	738	47	141	194	158	d_Bacteria;p_Bacteroidota;c_Bacteroidia;o_Bacteroidales;f_Paludibacteraceae;g_RF16;s_RF16 sp900316845
s_Clostridium R sp003445895	2200	2635	150	408	5417	1993	1210	1936	745	2184	432	1408	d_Bacteria;p_Firmicutes A;c_Clostridia;o_Lachnospirales;f_Lachnospiraceae;g_Clostridium R;s_Clostridium R sp003445895
s_CAG-793 sp902766085	27	14	5	26	471	92	27	63	3	94	19804	21	d_Bacteria;p_Firmicutes A;c_Clostridia;o_TANB77;f_CAG-508;g_CAG-793;s_CAG-793 sp902766085
s_CAG-417 sp017941235	1692	599	5107	232	195	454	1599	685	5595	321	960	3051	d_Bacteria;p_Firmicutes;c_Bacilli;o_RF39;f_UBA660;g_CAG-417;s_CAG-417 sp017941235
s_Unclassified_g_Methanobrevibacter	891	1389	1077	729	467	645	1003	767	670	4502	7382	929	d_Archaea;p_Methanobacteriota;c_Methanobacteria;o_Methanobacteriales;f_Methanobacteriaceae;g_Methanobrevibacter;s_Unclassified_g_Methanobrevibacter
s_Unclassified_o_Hymenostomatida	1342	486	5023	606	164	608	2763	984	2976	407	113	4863	d_Eukaryota;p_Ciliophora;c_Oligohymenophorea;o_Hymenostomatida;f_Unclassified_o_Hymenostomatida;g_Unclassified_o_Hymenostomatida;s_Unclassified_o_Hymenostomatida
s_Baileyella intestinalis	545	5696	5	199	1558	163	114	368	230	829	9778	753	d_Bacteria;p_Firmicutes A;c_Clostridia;o_Peptostreptococcales;f_Anaerovoracaceae;g_Baileyella;s_Baileyella intestinalis
s_RUG12372 sp017480545	187	56	1889	7134	1412	300	1958	4134	1048	304	14	1789	d_Bacteria;p_Firmicutes C;c_Negativicutes;o_Selenomonadales;f_Selenomonadaceae;g_RUG12372;s_RUG12372 sp017480545
s_Prevotella sp900319715	1218	637	1902	792	2155	390	9273	1163	874	821	202	784	d_Bacteria;p_Bacteroidota;c_Bacteroidia;o_Bacteroidales;f_Bacteroidaceae;g_Prevotella;s_Prevotella sp900319715
s_Ruminococcus E sp900100595	295	179	48	20	3590	2390	1354	7238	2064	1429	1099	499	d_Bacteria;p_Firmicutes A;c_Clostridia;o_Oscillospirales;f_Acutalibacteraceae;g_Ruminococcus E;s_Ruminococcus E sp900100595
s_Treponema D bryantii A	740	3214	171	653	3456	965	695	4959	626	638	1425	2643	d_Bacteria;p_Spirochaetota;c_Spirochaetia;o_Treponematales;f_Treponemataceae;g_Treponema D;s_Treponema D bryantii A
s_Desulfovibrio sp900546145	2089	1347	28	42	4095	440	29	520	637	3605	4378	2970	d_Bacteria;p_Desulfobacterota I;c_Desulfovibrionia;o_Desulfovibrionales;f_Desulfovibrionaceae;g_Desulfovibrio;s_Desulfovibrio sp900546145
s_Selenomonas A sp017940705	21	8	109	121	61	5	104	621	18687	7	2	228	d_Bacteria;p_Firmicutes C;c_Negativicutes;o_Selenomonadales;f_Selenomonadaceae;g_Selenomonas A;s_Selenomonas A sp017940705
s_Prevotella sp016291085	1161	1068	1666	605	2301	2103	3363	850	1167	3034	505	2114	d_Bacteria;p_Bacteroidota;c_Bacteroidia;o_Bacteroidales;f_Bacteroidaceae;g_Prevotella;s_Prevotella sp016291085
s_Prevotella sp900322175	1732	1776	945	2494	2303	650	1469	1969	4518	1436	248	396	d_Bacteria;p_Bacteroidota;c_Bacteroidia;o_Bacteroidales;f_Bacteroidaceae;g_Prevotella;s_Prevotella sp900322175
s_UBA4334 sp905235525	552	1809	475	993	826	531	3941	7138	616	2795	172	71	d_Bacteria;p_Bacteroidota;c_Bacteroidia;o_Bacteroidales;f_Bacteroidaceae;g_UBA4334;s_UBA4334 sp905235525
s_Fretibacterium sp016280565	260	224	3973	13993	33	42	595	262	81	33	49	333	d_Bacteria;p_Synergistota;c_Synergistia;o_Synergistales;f_Aminobacteriaceae;g_Fretibacterium;s_Fretibacterium sp016280565
s_Porcincola sp902799015	2334	616	257	598	1148	7244	1025	916	636	1394	2116	1565	d_Bacteria;p_Firmicutes A;c_Clostridia;o_Lachnospirales;f_Lachnospiraceae;g_Porcincola;s_Porcincola sp902799015
s_Treponema D sp002391235	13	87	3115	10735	58	36	195	898	60	10	20	4583	d_Bacteria;p_Spirochaetota;c_Spirochaetia;o_Treponematales;f_Treponemataceae;g_Treponema D;s_Treponema D sp002391235
s_Absicoccus porci	132	4271	1	14	5782	77	3	5	0	944	8341	21	d_Bacteria;p_Firmicutes;c_Bacilli;o_Erysipelotrichales;f_Erysipelotrichaceae;g_Absicoccus;s_Absicoccus porci
s_Prevotella sp017467565	1484	2060	495	186	964	2522	762	1955	1718	6805	228	337	d_Bacteria;p_Bacteroidota;c_Bacteroidia;o_Bacteroidales;f_Bacteroidaceae;g_Prevotella;s_Prevotella sp017467565
s_Treponema D sp902802305	459	3213	150	382	2764	779	516	4352	384	329	1693	4449	d_Bacteria;p_Spirochaetota;c_Spirochaetia;o_Treponematales;f_Treponemataceae;g_Treponema D;s_Treponema D sp902802305
s_Intestinibaculum porci	15	8798	1	5	59	7	7	14	4	14	10404	5	d_Bacteria;p_Firmicutes;c_Bacilli;o_Erysipelotrichales;f_Coprobacillaceae;g_Intestinibaculum;s_Intestinibaculum porci
s_Bulleidia sp902797775	682	1040	161	4261	8277	299	326	694	1418	897	290	948	d_Bacteria;p_Firmicutes;c_Bacilli;o_Erysipelotrichales;f_Erysipelotrichaceae;g_Bulleidia;s_Bulleidia sp902797775
s_ER4 sp902779695	765	209	1759	2631	1	2432	6406	1315	643	531	51	2302	d_Bacteria;p_Firmicutes A;c_Clostridia;o_Oscillospirales;f_Oscillospiraceae;g_ER4;s_ER4 sp902779695
s_Unclassified_g_UBA3636	68	119	195	79	9	4640	4111	1198	2695	2980	34	2899	d_Bacteria;p_Verrucomicrobiota;c_Kiritimatiellae;o_RFP12;f_UBA3636;g_UBA3636;s_Unclassified_g_UBA3636
s_Ruminococcus E sp902798605	579	456	9	5	2884	1915	3024	4535	2853	1580	373	734	d_Bacteria;p_Firmicutes A;c_Clostridia;o_Oscillospirales;f_Acutalibacteraceae;g_Ruminococcus E;s_Ruminococcus E sp902798605
s_CAG-1000 sp017428485	1074	420	3993	662	102	653	2397	1570	2748	445	147	4676	d_Bacteria;p_Firmicutes;c_Bacilli;o_RF39;f_UBA660;g_CAG-1000;s_CAG-1000 sp017428485
s_Prevotella sp017458125	1899	1930	2070	2206	2593	1198	1788	1730	1345	904	303	875	d_Bacteria;p_Bacteroidota;c_Bacteroidia;o_Bacteroidales;f_Bacteroidaceae;g_Prevotella;s_Prevotella sp017458125
s_Unclassified_f_Sphaerochaetaceae	106	244	3240	3326	1299	185	6882	1023	753	26	762	968	d_Bacteria;p_Spirochaetota;c_Spirochaetia;o_Sphaerochaetales;f_Sphaerochaetaceae;g_Unclassified_f_Sphaerochaetaceae;s_Unclassified_f_Sphaerochaetaceae
s_Succinivibrio dextrinosolvens B	51	495	18	5749	1513	28	2501	3423	276	45	1135	3544	d_Bacteria;p_Proteobacteria;c_Gammaproteobacteria;o_Enterobacterales;f_Succinivibrionaceae;g_Succinivibrio;s_Succinivibrio dextrinosolvens B
s_QAMM01 sp902766785	262	2189	16	761	1848	786	3632	2551	102	335	2183	4060	d_Bacteria;p_Firmicutes A;c_Clostridia;o_Oscillospirales;f_Ruminococcaceae;g_QAMM01;s_QAMM01 sp902766785
s_Cryptobacteroides sp017477335	39	27	18394	18	0	68	80	31	24	19	6	13	d_Bacteria;p_Bacteroidota;c_Bacteroidia;o_Bacteroidales;f_UBA932;g_Cryptobacteroides;s_Cryptobacteroides sp017477335
s_Methanobrevibacter sp900321995	95	362	560	303	47	88	611	235	206	15082	284	817	d_Archaea;p_Methanobacteriota;c_Methanobacteria;o_Methanobacteriales;f_Methanobacteriaceae;g_Methanobrevibacter;s_Methanobrevibacter sp900321995
s_Cryptobacteroides sp900316245	139	84	3537	1795	139	359	11626	233	453	53	26	178	d_Bacteria;p_Bacteroidota;c_Bacteroidia;o_Bacteroidales;f_UBA932;g_Cryptobacteroides;s_Cryptobacteroides sp900316245
s_Prevotella sp900321965	4099	2278	671	383	7711	311	377	509	1039	660	232	340	d_Bacteria;p_Bacteroidota;c_Bacteroidia;o_Bacteroidales;f_Bacteroidaceae;g_Prevotella;s_Prevotella sp900321965
s_CAG-791 sp902781655	999	5625	9	207	1011	69	959	1152	519	1336	5721	969	d_Bacteria;p_Firmicutes A;c_Clostridia;o_Lachnospirales;f_Lachnospiraceae;g_CAG-791;s_CAG-791 sp902781655
s_Eubacterium Q sp002350525	2777	65	427	1646	18	129	1590	36	570	7557	1569	2111	d_Bacteria;p_Firmicutes A;c_Clostridia;o_Lachnospirales;f_Lachnospiraceae;g_Eubacterium Q;s_Eubacterium Q sp002350525
s_Cryptobacteroides sp017480345	1142	506	2526	2045	1555	5815	2409	256	631	202	54	1309	d_Bacteria;p_Bacteroidota;c_Bacteroidia;o_Bacteroidales;f_UBA932;g_Cryptobacteroides;s_Cryptobacteroides sp017480345
s_Methanobrevibacter sp017652345	1669	914	1270	2454	3367	804	1292	1453	602	1188	2681	738	d_Archaea;p_Methanobacteriota;c_Methanobacteria;o_Methanobacteriales;f_Methanobacteriaceae;g_Methanobrevibacter;s_Methanobrevibacter sp017652345
s_Prevotella sp902797505	1595	111	163	251	706	2384	2717	6691	836	437	748	1749	d_Bacteria;p_Bacteroidota;c_Bacteroidia;o_Bacteroidales;f_Bacteroidaceae;g_Prevotella;s_Prevotella sp902797505
s_RUG591 sp017528315	1055	395	4043	803	142	464	2290	914	2344	411	339	5133	d_Bacteria;p_Firmicutes;c_Bacilli;o_RF39;f_UBA660;g_RUG591;s_RUG591 sp017528315
s_Prevotella sp900316645	672	3704	522	1696	2542	1065	1422	1597	4229	288	199	350	d_Bacteria;p_Bacteroidota;c_Bacteroidia;o_Bacteroidales;f_Bacteroidaceae;g_Prevotella;s_Prevotella sp900316645
s_Prevotella sp902798285	2285	874	1722	1619	660	666	2409	5022	1052	892	205	837	d_Bacteria;p_Bacteroidota;c_Bacteroidia;o_Bacteroidales;f_Bacteroidaceae;g_Prevotella;s_Prevotella sp902798285
s_Prevotella sp000424185	299	3777	86	23	2989	142	13	123	37	528	9774	369	d_Bacteria;p_Bacteroidota;c_Bacteroidia;o_Bacteroidales;f_Bacteroidaceae;g_Prevotella;s_Prevotella sp000424185
s_Ruminococcus flavefaciens AA	305	8366	21	2163	2	13	659	405	82	1008	4552	562	d_Bacteria;p_Firmicutes A;c_Clostridia;o_Oscillospirales;f_Ruminococcaceae;g_Ruminococcus;s_Ruminococcus flavefaciens AA
s_SIG280 sp015058015	1474	35	495	2443	64	470	2735	1333	2149	568	128	6114	d_Bacteria;p_Firmicutes A;c_Clostridia;o_Lachnospirales;f_Lachnospiraceae;g_SIG280;s_SIG280 sp015058015
s_RUG410 sp017475935	9191	2706	0	35	85	1286	243	52	0	3789	105	499	d_Bacteria;p_Proteobacteria;c_Alphaproteobacteria;o_RF32;f_CAG-239;g_RUG410;s_RUG410 sp017475935
s_UBA3839 sp900319385	468	1767	652	248	91	422	441	338	73	4645	2609	6213	d_Bacteria;p_Bacteroidota;c_Bacteroidia;o_Bacteroidales;f_Bacteroidaceae;g_UBA3839;s_UBA3839 sp900319385
s_Unclassified_c_Gammaproteobacteria	497	4879	770	1981	1472	185	581	1200	785	449	3301	1866	d_Bacteria;p_Proteobacteria;c_Gammaproteobacteria;o_Unclassified_c_Gammaproteobacteria;f_Unclassified_c_Gammaproteobacteria;g_Unclassified_c_Gammaproteobacteria;s_Unclassified_c_Gammaproteobacteria
s_Unclassified_g_UBA2918	1672	449	167	369	4664	894	1382	799	1014	1658	3021	1682	d_Bacteria;p_Bacteroidota;c_Bacteroidia;o_Bacteroidales;f_Bacteroidaceae;g_UBA2918;s_Unclassified_g_UBA2918
s_Methanobrevibacter B sp905235195	1061	367	5326	367	115	532	1506	647	2521	249	119	4950	d_Archaea;p_Methanobacteriota;c_Methanobacteria;o_Methanobacteriales;f_Methanobacteriaceae;g_Methanobrevibacter B;s_Methanobrevibacter B sp905235195
s_Treponema D sp017617145	830	998	3898	995	767	503	1772	1336	1928	357	325	4036	d_Bacteria;p_Spirochaetota;c_Spirochaetia;o_Treponematales;f_Treponemataceae;g_Treponema D;s_Treponema D sp017617145
s_Unclassified_g_Hornefia	489	3277	47	887	1576	766	315	172	142	1452	7738	799	d_Bacteria;p_Firmicutes A;c_Clostridia;o_Peptostreptococcales;f_Anaerovoracaceae;g_Hornefia;s_Unclassified_g_Hornefia
s_Selenomonas C sp002351185	38	2565	28	24	14753	5	7	26	17	148	17	24	d_Bacteria;p_Firmicutes C;c_Negativicutes;o_Selenomonadales;f_Selenomonadaceae;g_Selenomonas C;s_Selenomonas C sp002351185
s_Unclassified_o_RFP12	5174	335	2106	391	221	2075	2848	492	725	2111	128	957	d_Bacteria;p_Verrucomicrobiota;c_Kiritimatiellae;o_RFP12;f_Unclassified_o_RFP12;g_Unclassified_o_RFP12;s_Unclassified_o_RFP12
s_Prevotella sp902792635	587	3579	3	18	4665	33	57	89	869	443	7097	76	d_Bacteria;p_Bacteroidota;c_Bacteroidia;o_Bacteroidales;f_Bacteroidaceae;g_Prevotella;s_Prevotella sp902792635
s_Unclassified_o_Coriobacteriales	817	2754	344	915	1220	804	2738	782	470	1026	4802	804	d_Bacteria;p_Actinobacteriota;c_Coriobacteriia;o_Coriobacteriales;f_Unclassified_o_Coriobacteriales;g_Unclassified_o_Coriobacteriales;s_Unclassified_o_Coriobacteriales
s_Prevotella sp905234145	1865	2575	876	1530	1497	1033	1469	1844	2302	1335	267	874	d_Bacteria;p_Bacteroidota;c_Bacteroidia;o_Bacteroidales;f_Bacteroidaceae;g_Prevotella;s_Prevotella sp905234145
s_NK4A144 sp003488445	384	2	150	5318	2	176	8337	527	544	1	4	2002	d_Bacteria;p_Firmicutes A;c_Clostridia;o_Lachnospirales;f_Lachnospiraceae;g_NK4A144;s_NK4A144 sp003488445
s_HGM11367 sp017650795	74	22	23	283	16496	36	32	181	91	35	64	76	d_Bacteria;p_Firmicutes A;c_Clostridia;o_Christensenellales;f_UBA1242;g_HGM11367;s_HGM11367 sp017650795
s_Succinivibrio sp902772715	1748	1022	310	1416	6972	347	492	499	206	762	2178	1374	d_Bacteria;p_Proteobacteria;c_Gammaproteobacteria;o_Enterobacterales;f_Succinivibrionaceae;g_Succinivibrio;s_Succinivibrio sp902772715
s_Prevotella sp902800245	1283	1046	2085	513	3235	842	978	960	3982	1464	314	620	d_Bacteria;p_Bacteroidota;c_Bacteroidia;o_Bacteroidales;f_Bacteroidaceae;g_Prevotella;s_Prevotella sp902800245
s_Ruminococcus sp900315975	1309	1949	23	380	54	99	2506	58	15	448	10402	37	d_Bacteria;p_Firmicutes A;c_Clostridia;o_Oscillospirales;f_Ruminococcaceae;g_Ruminococcus;s_Ruminococcus sp900315975
s_CAG-791 sp902781325	1650	620	248	473	1073	2835	1156	3598	1194	752	2432	1235	d_Bacteria;p_Firmicutes A;c_Clostridia;o_Lachnospirales;f_Lachnospiraceae;g_CAG-791;s_CAG-791 sp902781325
s_RGIG10196 sp017961685	1113	458	2615	596	175	519	1943	808	2102	274	116	6502	d_Bacteria;p_Firmicutes;c_Bacilli;o_Acholeplasmatales;f_Anaeroplasmataceae;g_RGIG10196;s_RGIG10196 sp017961685
s_UBA1254 sp902797315	5000	34	2	387	11299	2	18	21	14	309	74	57	d_Bacteria;p_Proteobacteria;c_Alphaproteobacteria;o_RF32;f_CAG-239;g_UBA1254;s_UBA1254 sp902797315
s_Porcincola sp002482005	500	2319	126	129	2084	431	334	430	321	324	9795	361	d_Bacteria;p_Firmicutes A;c_Clostridia;o_Lachnospirales;f_Lachnospiraceae;g_Porcincola;s_Porcincola sp002482005
s_Cryptobacteroides sp016285215	84	90	947	1207	37	223	13875	127	218	49	155	123	d_Bacteria;p_Bacteroidota;c_Bacteroidia;o_Bacteroidales;f_UBA932;g_Cryptobacteroides;s_Cryptobacteroides sp016285215
s_Nanosyncoccus sp017480035	11	7	474	7380	0	902	8217	4	72	3	11	37	d_Bacteria;p_Patescibacteria;c_Saccharimonadia;o_Saccharimonadales;f_Nanosyncoccaceae;g_Nanosyncoccus;s_Nanosyncoccus sp017480035
s_Ruminococcus E sp902790985	165	62	0	10	239	63	4686	8767	485	1739	67	699	d_Bacteria;p_Firmicutes A;c_Clostridia;o_Oscillospirales;f_Acutalibacteraceae;g_Ruminococcus E;s_Ruminococcus E sp902790985
s_Quinella sp017549815	1	0	243	16165	0	0	125	281	28	0	0	108	d_Bacteria;p_Firmicutes C;c_Negativicutes;o_Selenomonadales;f_Selenomonadaceae;g_Quinella;s_Quinella sp017549815
s_Selenomonas C sp900314825	31	3158	116	224	11098	32	147	517	114	35	1233	233	d_Bacteria;p_Firmicutes C;c_Negativicutes;o_Selenomonadales;f_Selenomonadaceae;g_Selenomonas C;s_Selenomonas C sp900314825
s_UBA3633 sp017542725	1393	602	4846	941	280	208	621	614	3807	195	393	2926	d_Bacteria;p_Firmicutes A;c_Clostridia;o_Lachnospirales;f_Lachnospiraceae;g_UBA3633;s_UBA3633 sp017542725
s_Unclassified_o_RFN20	754	361	6287	1074	1545	162	390	2931	557	149	1019	1585	d_Bacteria;p_Firmicutes;c_Bacilli;o_RFN20;f_Unclassified_o_RFN20;g_Unclassified_o_RFN20;s_Unclassified_o_RFN20
s_Prevotella sp900556825	240	2637	25	10	5506	160	29	420	11	940	6028	727	d_Bacteria;p_Bacteroidota;c_Bacteroidia;o_Bacteroidales;f_Bacteroidaceae;g_Prevotella;s_Prevotella sp900556825
s_Unclassified_g_RGIG9287	46	389	54	13822	60	1	40	34	5	316	0	1947	d_Bacteria;p_Firmicutes A;c_Clostridia;o_Oscillospirales;f_Acutalibacteraceae;g_RGIG9287;s_Unclassified_g_RGIG9287
s_UBA3700 sp002372775	1744	343	215	1943	2162	412	566	3046	221	3448	1207	1343	d_Bacteria;p_Firmicutes A;c_Clostridia;o_Christensenellales;f_UBA3700;g_UBA3700;s_UBA3700 sp002372775
s_Butyrivibrio sp017448245	1366	3692	1419	3698	2983	991	609	110	242	652	723	148	d_Bacteria;p_Firmicutes A;c_Clostridia;o_Lachnospirales;f_Lachnospiraceae;g_Butyrivibrio;s_Butyrivibrio sp017448245
s_Unclassified_g_Agathobacter	7	16182	19	17	59	13	4	10	4	3	189	36	d_Bacteria;p_Firmicutes A;c_Clostridia;o_Lachnospirales;f_Lachnospiraceae;g_Agathobacter;s_Unclassified_g_Agathobacter
s_Cryptobacteroides sp002320605	804	1576	67	376	1862	602	477	338	328	2312	6273	1380	d_Bacteria;p_Bacteroidota;c_Bacteroidia;o_Bacteroidales;f_UBA932;g_Cryptobacteroides;s_Cryptobacteroides sp002320605
s_Treponema D sp902785455	882	1827	99	945	1862	1391	388	3654	576	1124	1152	2465	d_Bacteria;p_Spirochaetota;c_Spirochaetia;o_Treponematales;f_Treponemataceae;g_Treponema D;s_Treponema D sp902785455
s_Selenomonas B ruminantium A	76	359	604	3068	2344	32	1229	4680	898	128	16	2910	d_Bacteria;p_Firmicutes C;c_Negativicutes;o_Selenomonadales;f_Selenomonadaceae;g_Selenomonas B;s_Selenomonas B ruminantium A
s_RUG12783 sp902783985	19	4	222	19	3	37	7	4	5	12	15966	5	d_Bacteria;p_Firmicutes;c_Bacilli;o_RF39;f_UBA660;g_RUG12783;s_RUG12783 sp902783985
s_CAG-196 sp902798645	1512	565	4787	160	251	534	1628	928	3689	199	271	1667	d_Bacteria;p_Cyanobacteria;c_Vampirovibrionia;o_Gastranaerophilales;f_Gastranaerophilaceae;g_CAG-196;s_CAG-196 sp902798645
s_Prevotella sp902800925	1446	749	551	499	2044	903	1024	1244	2290	4319	189	925	d_Bacteria;p_Bacteroidota;c_Bacteroidia;o_Bacteroidales;f_Bacteroidaceae;g_Prevotella;s_Prevotella sp902800925
s_RUG240 sp900316875	1043	734	3577	648	216	206	1552	1701	3137	689	246	2393	d_Bacteria;p_Elusimicrobiota;c_Endomicrobia;o_Endomicrobiales;f_Endomicrobiaceae;g_RUG240;s_RUG240 sp900316875
s_Cryptobacteroides sp002354005	220	74	3317	1451	189	1364	6645	692	1758	36	126	269	d_Bacteria;p_Bacteroidota;c_Bacteroidia;o_Bacteroidales;f_UBA932;g_Cryptobacteroides;s_Cryptobacteroides sp002354005
s_Copromorpha sp017433375	1493	2240	235	2241	193	1595	1363	647	285	3409	1503	886	d_Bacteria;p_Firmicutes A;c_Clostridia;o_Peptostreptococcales;f_Anaerovoracaceae;g_Copromorpha;s_Copromorpha sp017433375
s_Treponema D sp017940255	597	1533	172	247	2193	487	396	3624	384	1183	987	4284	d_Bacteria;p_Spirochaetota;c_Spirochaetia;o_Treponematales;f_Treponemataceae;g_Treponema D;s_Treponema D sp017940255
s_Limivicinus sp017627975	1098	412	431	189	28	8663	2423	271	47	716	1487	319	d_Bacteria;p_Firmicutes A;c_Clostridia;o_Oscillospirales;f_Oscillospiraceae;g_Limivicinus;s_Limivicinus sp017627975
s_RGIG5622 sp017626395	11909	56	80	600	122	589	1567	15	116	222	323	402	d_Bacteria;p_Firmicutes A;c_Clostridia;o_TANB77;f_CAG-465;g_RGIG5622;s_RGIG5622 sp017626395
s_RUG440 sp902793465	124	120	36	59	9473	46	1843	1084	1885	231	134	917	d_Bacteria;p_Actinobacteriota;c_Coriobacteriia;o_Coriobacteriales;f_Atopobiaceae;g_RUG440;s_RUG440 sp902793465
s_Unclassified_g_RUG420	1263	198	527	1097	410	1963	1491	3325	170	1855	2044	1572	d_Bacteria;p_Firmicutes A;c_Clostridia;o_Oscillospirales;f_Acutalibacteraceae;g_RUG420;s_Unclassified_g_RUG420
s_RUG410 sp017479785	4928	149	21	67	79	212	1449	269	9	160	356	8206	d_Bacteria;p_Proteobacteria;c_Alphaproteobacteria;o_RF32;f_CAG-239;g_RUG410;s_RUG410 sp017479785
s_Unclassified_o_Christensenellales	1473	2096	1148	2083	351	1888	1490	1145	450	893	2377	509	d_Bacteria;p_Firmicutes A;c_Clostridia;o_Christensenellales;f_Unclassified_o_Christensenellales;g_Unclassified_o_Christensenellales;s_Unclassified_o_Christensenellales
s_Treponema D sp017470605	324	2067	157	230	2130	1038	388	3600	376	451	1380	3736	d_Bacteria;p_Spirochaetota;c_Spirochaetia;o_Treponematales;f_Treponemataceae;g_Treponema D;s_Treponema D sp017470605
s_Unclassified_o_Synergistales	199	275	8398	4480	96	29	1181	194	72	67	163	707	d_Bacteria;p_Synergistota;c_Synergistia;o_Synergistales;f_Unclassified_o_Synergistales;g_Unclassified_o_Synergistales;s_Unclassified_o_Synergistales
s_RUG11857 sp902773225	577	575	380	178	416	234	816	661	11357	333	125	108	d_Bacteria;p_Bacteroidota;c_Bacteroidia;o_Bacteroidales;f_Bacteroidaceae;g_RUG11857;s_RUG11857 sp902773225
s_RF16 sp016302585	360	307	3566	1619	1	4969	4230	142	24	21	443	17	d_Bacteria;p_Bacteroidota;c_Bacteroidia;o_Bacteroidales;f_Paludibacteraceae;g_RF16;s_RF16 sp016302585
s_Ruminococcus E sp902776375	274	385	11	88	1872	1670	1822	3867	3971	724	379	589	d_Bacteria;p_Firmicutes A;c_Clostridia;o_Oscillospirales;f_Acutalibacteraceae;g_Ruminococcus E;s_Ruminococcus E sp902776375
s_Parafannyhessea umbonata	387	5188	10	87	5153	428	46	49	20	582	3591	98	d_Bacteria;p_Actinobacteriota;c_Coriobacteriia;o_Coriobacteriales;f_Atopobiaceae;g_Parafannyhessea;s_Parafannyhessea umbonata
s_Enteromonas sp900316365	444	10693	315	206	2565	111	375	116	76	179	338	220	d_Bacteria;p_Firmicutes;c_Bacilli;o_RFN20;f_CAG-826;g_Enteromonas;s_Enteromonas sp900316365
s_RUG099 sp902778585	10013	832	218	641	224	1469	420	530	227	590	287	162	d_Bacteria;p_Firmicutes A;c_Clostridia;o_Peptostreptococcales;f_Anaerovoracaceae;g_RUG099;s_RUG099 sp902778585
s_Cryptobacteroides sp902803535	1527	355	199	1123	84	6653	1719	1311	1464	56	23	1048	d_Bacteria;p_Bacteroidota;c_Bacteroidia;o_Bacteroidales;f_UBA932;g_Cryptobacteroides;s_Cryptobacteroides sp902803535
s_Anaeroplasma sp017542485	1531	267	4171	468	70	608	1618	597	2799	258	119	3052	d_Bacteria;p_Firmicutes;c_Bacilli;o_Acholeplasmatales;f_Anaeroplasmataceae;g_Anaeroplasma;s_Anaeroplasma sp017542485
s_Prevotella sp000436915	205	718	105	4264	3388	90	801	138	180	3159	121	2374	d_Bacteria;p_Bacteroidota;c_Bacteroidia;o_Bacteroidales;f_Bacteroidaceae;g_Prevotella;s_Prevotella sp000436915
s_UBA1067 sp900321255	5237	326	2119	802	0	1356	2054	193	173	2530	246	495	d_Bacteria;p_Verrucomicrobiota;c_Kiritimatiellae;o_RFP12;f_UBA1067;g_UBA1067;s_UBA1067 sp900321255
s_Anaerovibrio lipolyticus C	54	5	110	12073	575	514	323	749	495	332	5	293	d_Bacteria;p_Firmicutes C;c_Negativicutes;o_Selenomonadales;f_Selenomonadaceae;g_Anaerovibrio;s_Anaerovibrio lipolyticus C
s_Quinella sp905233135	16	22	1189	12110	8	6	743	781	159	2	6	469	d_Bacteria;p_Firmicutes C;c_Negativicutes;o_Selenomonadales;f_Selenomonadaceae;g_Quinella;s_Quinella sp905233135
s_Prevotella sp002353225	2031	1282	2232	1032	1247	872	2707	1228	200	2074	293	300	d_Bacteria;p_Bacteroidota;c_Bacteroidia;o_Bacteroidales;f_Bacteroidaceae;g_Prevotella;s_Prevotella sp002353225
s_Unclassified_g_SIG220	41	17	14756	207	6	16	16	285	41	6	55	42	d_Bacteria;p_Firmicutes;c_Bacilli;o_RFN20;f_CAG-826;g_SIG220;s_Unclassified_g_SIG220
s_RF16 sp017542915	527	731	888	2199	9	5399	712	339	211	238	2053	2114	d_Bacteria;p_Bacteroidota;c_Bacteroidia;o_Bacteroidales;f_Paludibacteraceae;g_RF16;s_RF16 sp017542915
s_ER4 sp015067435	748	322	1718	2386	16	2028	4300	949	590	377	77	1901	d_Bacteria;p_Firmicutes A;c_Clostridia;o_Oscillospirales;f_Oscillospiraceae;g_ER4;s_ER4 sp015067435
s_Prevotella sp900318795	1084	1516	2193	1500	1747	798	1111	941	1475	2130	214	625	d_Bacteria;p_Bacteroidota;c_Bacteroidia;o_Bacteroidales;f_Bacteroidaceae;g_Prevotella;s_Prevotella sp900318795
s_UBA4372 sp017622815	793	2328	300	817	1137	1020	932	2265	737	2687	1256	1058	d_Bacteria;p_Bacteroidota;c_Bacteroidia;o_Bacteroidales;f_Bacteroidaceae;g_UBA4372;s_UBA4372 sp017622815
s_Fretibacterium sp017540085	2	0	4492	10520	26	0	234	2	7	0	11	13	d_Bacteria;p_Synergistota;c_Synergistia;o_Synergistales;f_Aminobacteriaceae;g_Fretibacterium;s_Fretibacterium sp017540085
s_Selenomonas B ruminantium B	64	242	786	1361	1663	29	1241	5077	1018	180	8	3637	d_Bacteria;p_Firmicutes C;c_Negativicutes;o_Selenomonadales;f_Selenomonadaceae;g_Selenomonas B;s_Selenomonas B ruminantium B
s_UBA3633 sp902803205	10	3	7424	2890	6	6	662	1170	43	2	6	2901	d_Bacteria;p_Firmicutes A;c_Clostridia;o_Lachnospirales;f_Lachnospiraceae;g_UBA3633;s_UBA3633 sp902803205
s_Unclassified_p_Bacteroidota	923	929	2748	1616	1115	973	1769	897	1614	1031	622	841	d_Bacteria;p_Bacteroidota;c_Unclassified_p_Bacteroidota;o_Unclassified_p_Bacteroidota;f_Unclassified_p_Bacteroidota;g_Unclassified_p_Bacteroidota;s_Unclassified_p_Bacteroidota
s_Prevotella sp902783625	782	451	46	574	21	1958	267	1245	641	3100	10	5949	d_Bacteria;p_Bacteroidota;c_Bacteroidia;o_Bacteroidales;f_Bacteroidaceae;g_Prevotella;s_Prevotella sp902783625
s_Trichomonas vaginalis	764	571	3404	627	588	369	1588	600	1936	318	543	3689	d_Eukaryota;p_Parabasalia;c_Unclassified_p__Parabasalia;o_Trichomonadida;f_Trichomonadidae;g_Trichomonas;s_Trichomonas vaginalis
s_Prevotella sp016285075	1004	1176	844	487	2917	926	1230	1574	2057	1648	260	868	d_Bacteria;p_Bacteroidota;c_Bacteroidia;o_Bacteroidales;f_Bacteroidaceae;g_Prevotella;s_Prevotella sp016285075
s_Unclassified_f_Gastranaerophilaceae	1293	7425	262	677	151	210	443	176	123	404	2462	1229	d_Bacteria;p_Cyanobacteria;c_Vampirovibrionia;o_Gastranaerophilales;f_Gastranaerophilaceae;g_Unclassified_f_Gastranaerophilaceae;s_Unclassified_f_Gastranaerophilaceae
s_Limimorpha sp016281295	1961	418	3825	692	446	833	1150	745	93	3322	726	625	d_Bacteria;p_Bacteroidota;c_Bacteroidia;o_Bacteroidales;f_F082;g_Limimorpha;s_Limimorpha sp016281295
s_Unclassified_c_Spirochaetia	697	3483	493	760	2147	565	951	1593	331	316	1590	1900	d_Bacteria;p_Spirochaetota;c_Spirochaetia;o_Unclassified_c_Spirochaetia;f_Unclassified_c_Spirochaetia;g_Unclassified_c_Spirochaetia;s_Unclassified_c_Spirochaetia
s_Eubacterium Q sp902783605	351	85	91	12625	67	149	162	5	45	261	950	31	d_Bacteria;p_Firmicutes A;c_Clostridia;o_Lachnospirales;f_Lachnospiraceae;g_Eubacterium Q;s_Eubacterium Q sp902783605
s_Unclassified_g_UBA2450	478	1003	2063	2120	333	46	326	2243	432	119	1033	4554	d_Bacteria;p_Firmicutes;c_Bacilli;o_RFN20;f_CAG-826;g_UBA2450;s_Unclassified_g_UBA2450
s_Ruminococcus sp017479805	746	105	129	9296	23	205	716	15	8	42	3391	42	d_Bacteria;p_Firmicutes A;c_Clostridia;o_Oscillospirales;f_Ruminococcaceae;g_Ruminococcus;s_Ruminococcus sp017479805
s_UBA2813 sp902801985	2484	81	35	228	349	3935	213	3260	2373	115	1259	357	d_Bacteria;p_Cyanobacteria;c_Vampirovibrionia;o_Gastranaerophilales;f_Gastranaerophilaceae;g_UBA2813;s_UBA2813 sp902801985
s_Prevotella sp902799905	605	1399	380	315	2698	872	925	1626	3961	1275	164	345	d_Bacteria;p_Bacteroidota;c_Bacteroidia;o_Bacteroidales;f_Bacteroidaceae;g_Prevotella;s_Prevotella sp902799905
s_UBA1711 sp017940465	11204	90	291	1909	100	114	358	147	75	58	56	120	d_Bacteria;p_Bacteroidota;c_Bacteroidia;o_Bacteroidales;f_P3;g_UBA1711;s_UBA1711 sp017940465
s_Saccharofermentans sp016292135	44	2	13	16	18	13	12	12	62	247	14047	8	d_Bacteria;p_Firmicutes A;c_Clostridia;o_Saccharofermentanales;f_Saccharofermentanaceae;g_Saccharofermentans;s_Saccharofermentans sp016292135
s_Unclassified_g__Neocallimastix	1012	417	3816	243	152	578	1558	625	3014	303	138	2550	d_Eukaryota;p_Chytridiomycota;c_Neocallimastigomycetes;o_Neocallimastigales;f_Neocallimastigaceae;g_Neocallimastix;s_Unclassified_g__Neocallimastix
s_Unclassified_p_Ascomycota	908	418	4823	248	137	572	1755	593	2764	559	118	1509	d_Eukaryota;p_Ascomycota;c_Unclassified_p_Ascomycota;o_Unclassified_p_Ascomycota;f_Unclassified_p_Ascomycota;g_Unclassified_p_Ascomycota;s_Unclassified_p_Ascomycota
s_Unclassified_f_Acidaminococcaceae	431	513	316	802	6969	786	536	750	498	489	1380	912	d_Bacteria;p_Firmicutes C;c_Negativicutes;o_Acidaminococcales;f_Acidaminococcaceae;g_Unclassified_f_Acidaminococcaceae;s_Unclassified_f_Acidaminococcaceae
s_Prevotella sp017449725	4095	202	594	3293	371	248	4118	247	46	608	190	333	d_Bacteria;p_Bacteroidota;c_Bacteroidia;o_Bacteroidales;f_Bacteroidaceae;g_Prevotella;s_Prevotella sp017449725
s_Butyribacter sp017476305	930	421	2866	514	179	515	1711	591	2515	221	188	3655	d_Bacteria;p_Firmicutes A;c_Clostridia;o_Lachnospirales;f_Lachnospiraceae;g_Butyribacter;s_Butyribacter sp017476305
s_Quinella sp017446845	0	0	50	13791	9	0	118	230	11	0	0	84	d_Bacteria;p_Firmicutes C;c_Negativicutes;o_Selenomonadales;f_Selenomonadaceae;g_Quinella;s_Quinella sp017446845
s_Prevotella sp900316445	1006	594	1132	672	1543	640	1437	1457	3318	1375	378	526	d_Bacteria;p_Bacteroidota;c_Bacteroidia;o_Bacteroidales;f_Bacteroidaceae;g_Prevotella;s_Prevotella sp900316445
s_Prevotella sp017430675	647	657	1789	902	2116	514	1658	1439	2228	686	339	1050	d_Bacteria;p_Bacteroidota;c_Bacteroidia;o_Bacteroidales;f_Bacteroidaceae;g_Prevotella;s_Prevotella sp017430675
s_Succiniclasticum ruminis	746	704	726	1042	1305	1620	1117	1565	1118	1180	739	2101	d_Bacteria;p_Firmicutes C;c_Negativicutes;o_Acidaminococcales;f_Acidaminococcaceae;g_Succiniclasticum;s_Succiniclasticum ruminis
s_Alloprevotella sp017477205	3000	780	56	1313	68	2277	1049	1512	1578	210	1820	233	d_Bacteria;p_Bacteroidota;c_Bacteroidia;o_Bacteroidales;f_Bacteroidaceae;g_Alloprevotella;s_Alloprevotella sp017477205
s_Enterocola sp900316125	6	36	13610	6	88	14	52	20	7	31	4	10	d_Bacteria;p_Bacteroidota;c_Bacteroidia;o_Bacteroidales;f_Paludibacteraceae;g_Enterocola;s_Enterocola sp900316125
s_Prevotella sp902761605	409	673	663	337	1069	623	5668	1007	2217	400	104	702	d_Bacteria;p_Bacteroidota;c_Bacteroidia;o_Bacteroidales;f_Bacteroidaceae;g_Prevotella;s_Prevotella sp902761605
s_CAG-196 sp902760905	689	689	2258	490	451	483	1512	1125	2213	371	400	3179	d_Bacteria;p_Cyanobacteria;c_Vampirovibrionia;o_Gastranaerophilales;f_Gastranaerophilaceae;g_CAG-196;s_CAG-196 sp902760905
s_Cryptobacteroides sp902781705	2600	824	1021	883	669	999	3240	488	1182	125	136	1643	d_Bacteria;p_Bacteroidota;c_Bacteroidia;o_Bacteroidales;f_UBA932;g_Cryptobacteroides;s_Cryptobacteroides sp902781705
s_ER4 sp015068465	718	271	1502	1834	49	1672	4580	748	548	287	125	1471	d_Bacteria;p_Firmicutes A;c_Clostridia;o_Oscillospirales;f_Oscillospiraceae;g_ER4;s_ER4 sp015068465
s_Quinella sp017428215	0	0	274	12707	8	12	148	403	57	4	0	149	d_Bacteria;p_Firmicutes C;c_Negativicutes;o_Selenomonadales;f_Selenomonadaceae;g_Quinella;s_Quinella sp017428215
s_Selenomonas A sp000686945	35	45	101	291	262	15	222	969	11226	33	26	473	d_Bacteria;p_Firmicutes C;c_Negativicutes;o_Selenomonadales;f_Selenomonadaceae;g_Selenomonas A;s_Selenomonas A sp000686945
s_Cryptobacteroides sp000432655	77	10258	6	83	23	88	73	53	159	1321	1446	86	d_Bacteria;p_Bacteroidota;c_Bacteroidia;o_Bacteroidales;f_UBA932;g_Cryptobacteroides;s_Cryptobacteroides sp000432655
s_Selenomonas B sp905234515	42	14	932	1397	878	14	547	7737	642	55	15	1395	d_Bacteria;p_Firmicutes C;c_Negativicutes;o_Selenomonadales;f_Selenomonadaceae;g_Selenomonas B;s_Selenomonas B sp905234515
s_Ruminococcus E sp018918205	175	196	6	4	4801	516	1271	2837	1647	1360	583	261	d_Bacteria;p_Firmicutes A;c_Clostridia;o_Oscillospirales;f_Acutalibacteraceae;g_Ruminococcus E;s_Ruminococcus E sp018918205
s_Quinella sp905234395	5	10	474	11802	4	4	638	493	49	3	1	172	d_Bacteria;p_Firmicutes C;c_Negativicutes;o_Selenomonadales;f_Selenomonadaceae;g_Quinella;s_Quinella sp905234395
s_RUG12438 sp902779035	80	16	7	4	5	1	31	0	0	148	13310	45	d_Bacteria;p_Firmicutes;c_Bacilli;o_RF39;f_UBA660;g_RUG12438;s_RUG12438 sp902779035
s_Ruminococcus E sp902790475	280	239	3	0	2804	1295	918	3961	1352	1153	1080	542	d_Bacteria;p_Firmicutes A;c_Clostridia;o_Oscillospirales;f_Acutalibacteraceae;g_Ruminococcus E;s_Ruminococcus E sp902790475
s_RUG099 sp017434685	563	433	280	1485	2070	485	1799	685	802	688	3579	753	d_Bacteria;p_Firmicutes A;c_Clostridia;o_Peptostreptococcales;f_Anaerovoracaceae;g_RUG099;s_RUG099 sp017434685
s_Cryptobacteroides sp002392525	130	13	892	840	364	1047	1951	515	3934	6	8	3868	d_Bacteria;p_Bacteroidota;c_Bacteroidia;o_Bacteroidales;f_UBA932;g_Cryptobacteroides;s_Cryptobacteroides sp002392525
s_Prevotella sp902771155	217	764	2212	526	949	111	1603	1360	3628	1764	171	253	d_Bacteria;p_Bacteroidota;c_Bacteroidia;o_Bacteroidales;f_Bacteroidaceae;g_Prevotella;s_Prevotella sp902771155
s_RUG099 sp017515425	544	961	655	2317	3109	839	989	815	870	826	918	634	d_Bacteria;p_Firmicutes A;c_Clostridia;o_Peptostreptococcales;f_Anaerovoracaceae;g_RUG099;s_RUG099 sp017515425
s_Bulleidia sp017515505	876	166	295	7608	1566	51	268	187	1696	398	64	234	d_Bacteria;p_Firmicutes;c_Bacilli;o_Erysipelotrichales;f_Erysipelotrichaceae;g_Bulleidia;s_Bulleidia sp017515505
s_Limivicinus sp902789835	1073	454	379	96	57	7622	2024	70	60	506	902	109	d_Bacteria;p_Firmicutes A;c_Clostridia;o_Oscillospirales;f_Oscillospiraceae;g_Limivicinus;s_Limivicinus sp902789835
s_UBA3796 sp002369175	32	179	3408	2840	569	20	871	3738	754	26	44	866	d_Bacteria;p_Firmicutes C;c_Negativicutes;o_Selenomonadales;f_Selenomonadaceae;g_UBA3796;s_UBA3796 sp002369175
s_Prevotella sp902765585	1125	1022	991	498	1840	479	785	1087	2529	1814	215	882	d_Bacteria;p_Bacteroidota;c_Bacteroidia;o_Bacteroidales;f_Bacteroidaceae;g_Prevotella;s_Prevotella sp902765585
s_Prevotella multisaccharivorax	213	3805	0	10	2660	104	74	71	22	463	5521	298	d_Bacteria;p_Bacteroidota;c_Bacteroidia;o_Bacteroidales;f_Bacteroidaceae;g_Prevotella;s_Prevotella multisaccharivorax
s_RUG099 sp902790965	2007	93	168	1411	136	844	1777	2743	569	2298	193	984	d_Bacteria;p_Firmicutes A;c_Clostridia;o_Peptostreptococcales;f_Anaerovoracaceae;g_RUG099;s_RUG099 sp902790965
s_UBA3796 sp902773295	47	7	3364	3294	178	37	950	3922	649	40	12	673	d_Bacteria;p_Firmicutes C;c_Negativicutes;o_Selenomonadales;f_Selenomonadaceae;g_UBA3796;s_UBA3796 sp902773295
s_UBA3636 sp902793555	198	70	171	48	4	2507	2412	605	2343	1571	7	3183	d_Bacteria;p_Verrucomicrobiota;c_Kiritimatiellae;o_RFP12;f_UBA3636;g_UBA3636;s_UBA3636 sp902793555
s_Prevotella sp902772585	409	524	683	703	1407	1057	915	1194	2882	2331	159	821	d_Bacteria;p_Bacteroidota;c_Bacteroidia;o_Bacteroidales;f_Bacteroidaceae;g_Prevotella;s_Prevotella sp902772585
s_Unclassified_o_Selenomonadales	40	1799	748	4486	3664	65	319	1168	445	45	31	235	d_Bacteria;p_Firmicutes C;c_Negativicutes;o_Selenomonadales;f_Unclassified_o_Selenomonadales;g_Unclassified_o_Selenomonadales;s_Unclassified_o_Selenomonadales
s_Cryptobacteroides sp902801205	349	700	222	673	94	1573	5092	577	732	296	2603	118	d_Bacteria;p_Bacteroidota;c_Bacteroidia;o_Bacteroidales;f_UBA932;g_Cryptobacteroides;s_Cryptobacteroides sp902801205
s_Piromyces sp. E2	917	476	3019	375	157	482	1401	540	2616	280	106	2621	d_Eukaryota;p_Chytridiomycota;c_Neocallimastigomycetes;o_Neocallimastigales;f_Neocallimastigaceae;g_Piromyces;s_Piromyces sp. E2
s_Prevotella sp905233165	1224	902	676	1089	2581	393	812	1525	843	1912	273	746	d_Bacteria;p_Bacteroidota;c_Bacteroidia;o_Bacteroidales;f_Bacteroidaceae;g_Prevotella;s_Prevotella sp905233165
s_Nitrosopumilus sp000746765	654	515	1435	1558	1867	1595	1849	935	277	633	654	992	d_Archaea;p_Thermoproteota;c_Nitrososphaeria;o_Nitrososphaerales;f_Nitrosopumilaceae;g_Nitrosopumilus;s_Nitrosopumilus sp000746765
s_Hallerella sp002390045	10	2165	2	11	9812	14	7	10	4	54	851	15	d_Bacteria;p_Fibrobacterota;c_Fibrobacteria;o_Fibrobacterales;f_Fibrobacteraceae;g_Hallerella;s_Hallerella sp002390045
s_Unclassified_g_Dialister	120	9323	0	13	2558	22	22	7	3	223	521	116	d_Bacteria;p_Firmicutes C;c_Negativicutes;o_Veillonellales;f_Dialisteraceae;g_Dialister;s_Unclassified_g_Dialister
s_ER4 sp017620315	575	276	945	1494	8	1740	4632	899	464	279	212	1371	d_Bacteria;p_Firmicutes A;c_Clostridia;o_Oscillospirales;f_Oscillospiraceae;g_ER4;s_ER4 sp017620315
s_RUG191 sp900315945	63	36	712	5662	87	1528	1634	1092	463	20	64	1529	d_Bacteria;p_Firmicutes A;c_Clostridia;o_Lachnospirales;f_Lachnospiraceae;g_RUG191;s_RUG191 sp900315945
s_Unclassified_g_RUG740	230	87	106	575	86	4393	167	37	138	2103	4853	107	d_Bacteria;p_Firmicutes A;c_Clostridia;o_Christensenellales;f_CAG-74;g_RUG740;s_Unclassified_g_RUG740
s_CAG-791 sp002395235	3012	1123	79	1234	772	1765	1149	1110	566	174	249	1648	d_Bacteria;p_Firmicutes A;c_Clostridia;o_Lachnospirales;f_Lachnospiraceae;g_CAG-791;s_CAG-791 sp002395235
s_RGIG6375 sp016290695	126	156	204	8448	29	534	1959	380	124	101	580	240	d_Bacteria;p_Firmicutes A;c_Clostridia;o_Oscillospirales;f_Oscillospiraceae;g_RGIG6375;s_RGIG6375 sp016290695
s_Unclassified_g_UBA1436	493	57	24	60	0	39	198	5	0	4	11710	284	d_Bacteria;p_Elusimicrobiota;c_Elusimicrobia;o_Elusimicrobiales;f_Elusimicrobiaceae;g_UBA1436;s_Unclassified_g_UBA1436
s_CAG-791 sp017469935	2013	647	186	926	653	1198	1097	1648	1009	203	500	2708	d_Bacteria;p_Firmicutes A;c_Clostridia;o_Lachnospirales;f_Lachnospiraceae;g_CAG-791;s_CAG-791 sp017469935
s_RGIG10190 sp017961765	371	564	560	2673	1368	203	890	558	567	3139	52	1833	d_Bacteria;p_Bacteroidota;c_Bacteroidia;o_Bacteroidales;f_Paludibacteraceae;g_RGIG10190;s_RGIG10190 sp017961765
s_Prevotella sp900319905	114	2718	13	70	2719	99	37	109	34	317	6387	161	d_Bacteria;p_Bacteroidota;c_Bacteroidia;o_Bacteroidales;f_Bacteroidaceae;g_Prevotella;s_Prevotella sp900319905
s_Prevotella sp017412705	640	1496	1996	855	1693	1172	1070	1249	1164	460	157	821	d_Bacteria;p_Bacteroidota;c_Bacteroidia;o_Bacteroidales;f_Bacteroidaceae;g_Prevotella;s_Prevotella sp017412705
s_UBA3633 sp900313535	15	495	2710	1946	167	57	541	264	77	3846	66	2512	d_Bacteria;p_Firmicutes A;c_Clostridia;o_Lachnospirales;f_Lachnospiraceae;g_UBA3633;s_UBA3633 sp900313535
s_Unclassified_g_Egerieousia	1337	5689	1486	121	558	515	499	171	791	237	1002	271	d_Bacteria;p_Bacteroidota;c_Bacteroidia;o_Bacteroidales;f_UBA932;g_Egerieousia;s_Unclassified_g_Egerieousia
s_Limimorpha sp017548125	1409	193	121	1917	1402	688	256	3617	61	1538	554	920	d_Bacteria;p_Bacteroidota;c_Bacteroidia;o_Bacteroidales;f_F082;g_Limimorpha;s_Limimorpha sp017548125
s_UBA9715 sp902764575	821	2160	391	1564	109	466	2613	491	763	1363	1629	249	d_Bacteria;p_Actinobacteriota;c_Coriobacteriia;o_Coriobacteriales;f_Eggerthellaceae;g_UBA9715;s_UBA9715 sp902764575
s_Prevotella sp902767045	1090	1821	279	367	4234	3013	156	277	550	667	76	89	d_Bacteria;p_Bacteroidota;c_Bacteroidia;o_Bacteroidales;f_Bacteroidaceae;g_Prevotella;s_Prevotella sp902767045
s_UBA1711 sp902775135	7452	63	53	2376	36	191	898	936	170	276	89	77	d_Bacteria;p_Bacteroidota;c_Bacteroidia;o_Bacteroidales;f_P3;g_UBA1711;s_UBA1711 sp902775135
s_UBA4372 sp017469525	1754	337	251	236	764	1283	1253	1024	801	2958	1570	359	d_Bacteria;p_Bacteroidota;c_Bacteroidia;o_Bacteroidales;f_Bacteroidaceae;g_UBA4372;s_UBA4372 sp017469525
s_UBA1711 sp017501495	4377	81	61	1488	37	691	3234	1881	187	91	223	234	d_Bacteria;p_Bacteroidota;c_Bacteroidia;o_Bacteroidales;f_P3;g_UBA1711;s_UBA1711 sp017501495
s_Unclassified_g_Alloprevotella	2860	655	37	559	1767	1020	588	837	1643	381	1887	261	d_Bacteria;p_Bacteroidota;c_Bacteroidia;o_Bacteroidales;f_Bacteroidaceae;g_Alloprevotella;s_Unclassified_g_Alloprevotella
s_Unclassified_g_Duodenibacillus	706	945	11	1515	752	10	1	0	2	607	289	7635	d_Bacteria;p_Proteobacteria;c_Gammaproteobacteria;o_Burkholderiales;f_Burkholderiaceae;g_Duodenibacillus;s_Unclassified_g_Duodenibacillus
s_Prevotella sp902784065	281	574	1595	2429	1039	221	1402	1546	1876	874	132	489	d_Bacteria;p_Bacteroidota;c_Bacteroidia;o_Bacteroidales;f_Bacteroidaceae;g_Prevotella;s_Prevotella sp902784065
s_UBA4334 sp012729225	887	1463	830	573	1847	528	1483	964	673	940	1350	898	d_Bacteria;p_Bacteroidota;c_Bacteroidia;o_Bacteroidales;f_Bacteroidaceae;g_UBA4334;s_UBA4334 sp012729225
s_Prevotella sp902786565	706	324	872	1099	2693	302	696	3761	557	794	182	425	d_Bacteria;p_Bacteroidota;c_Bacteroidia;o_Bacteroidales;f_Bacteroidaceae;g_Prevotella;s_Prevotella sp902786565
s_Anaeromyces robustus	922	457	3358	441	170	482	1363	584	2387	199	82	1871	d_Eukaryota;p_Chytridiomycota;c_Neocallimastigomycetes;o_Neocallimastigales;f_Neocallimastigaceae;g_Anaeromyces;s_Anaeromyces robustus
s_Prevotella sp017449495	408	470	1466	423	313	333	5778	627	1704	360	61	357	d_Bacteria;p_Bacteroidota;c_Bacteroidia;o_Bacteroidales;f_Bacteroidaceae;g_Prevotella;s_Prevotella sp017449495
s_Prevotella sp017554105	895	912	325	766	3714	302	926	1228	329	1336	178	1364	d_Bacteria;p_Bacteroidota;c_Bacteroidia;o_Bacteroidales;f_Bacteroidaceae;g_Prevotella;s_Prevotella sp017554105
s_Prevotella sp900315835	502	1785	9	15	2494	73	261	1021	270	196	5143	496	d_Bacteria;p_Bacteroidota;c_Bacteroidia;o_Bacteroidales;f_Bacteroidaceae;g_Prevotella;s_Prevotella sp900315835
s_Unclassified_g_RUG023	796	3022	60	611	2981	51	174	375	17	223	3099	802	d_Bacteria;p_Spirochaetota;c_Spirochaetia;o_Sphaerochaetales;f_Sphaerochaetaceae;g_RUG023;s_Unclassified_g_RUG023
s_Prevotella sp017650905	1473	596	983	635	1354	731	915	893	2935	496	128	1055	d_Bacteria;p_Bacteroidota;c_Bacteroidia;o_Bacteroidales;f_Bacteroidaceae;g_Prevotella;s_Prevotella sp017650905
s_Prevotella sp017847725	1415	932	2105	1730	2923	484	867	630	158	588	207	145	d_Bacteria;p_Bacteroidota;c_Bacteroidia;o_Bacteroidales;f_Bacteroidaceae;g_Prevotella;s_Prevotella sp017847725
s_Porcincola sp900555005	116	1255	7	10	648	68	37	64	146	109	9474	181	d_Bacteria;p_Firmicutes A;c_Clostridia;o_Lachnospirales;f_Lachnospiraceae;g_Porcincola;s_Porcincola sp900555005
s_Prevotella sp900770845	571	2480	12	27	2289	541	6	121	11	1188	3962	898	d_Bacteria;p_Bacteroidota;c_Bacteroidia;o_Bacteroidales;f_Bacteroidaceae;g_Prevotella;s_Prevotella sp900770845
s_Prevotella sp002480935	21	1750	1	0	1016	57	1	3	1	300	8850	96	d_Bacteria;p_Bacteroidota;c_Bacteroidia;o_Bacteroidales;f_Bacteroidaceae;g_Prevotella;s_Prevotella sp002480935
s_Limivicinus sp902795045	134	169	1824	260	35	265	9103	34	12	35	140	83	d_Bacteria;p_Firmicutes A;c_Clostridia;o_Oscillospirales;f_Oscillospiraceae;g_Limivicinus;s_Limivicinus sp902795045
s_Saccharofermentans sp017478485	255	18	33	104	55	72	229	17	38	2009	9099	151	d_Bacteria;p_Firmicutes A;c_Clostridia;o_Saccharofermentanales;f_Saccharofermentanaceae;g_Saccharofermentans;s_Saccharofermentans sp017478485
s_Methanobrevibacter A sp015062935	327	538	1030	325	106	1167	3243	3061	250	885	838	292	d_Archaea;p_Methanobacteriota;c_Methanobacteria;o_Methanobacteriales;f_Methanobacteriaceae;g_Methanobrevibacter A;s_Methanobrevibacter A sp015062935
s_Fretibacterium sp017476945	278	256	3389	6812	106	40	423	185	85	43	57	357	d_Bacteria;p_Synergistota;c_Synergistia;o_Synergistales;f_Aminobacteriaceae;g_Fretibacterium;s_Fretibacterium sp017476945
s_Prevotella sp900318555	902	1105	1071	705	1123	1103	592	1383	2231	630	296	888	d_Bacteria;p_Bacteroidota;c_Bacteroidia;o_Bacteroidales;f_Bacteroidaceae;g_Prevotella;s_Prevotella sp900318555
s_Unclassified_g_UBA3207	1143	58	476	176	13	17	740	8370	294	37	178	525	d_Bacteria;p_Firmicutes;c_Bacilli;o_RFN20;f_CAG-826;g_UBA3207;s_Unclassified_g_UBA3207
s_Ruminococcus flavefaciens A	602	1298	139	3979	166	199	658	168	75	175	4507	57	d_Bacteria;p_Firmicutes A;c_Clostridia;o_Oscillospirales;f_Ruminococcaceae;g_Ruminococcus;s_Ruminococcus flavefaciens A
s_Treponema D sp016290335	338	1545	245	604	1116	608	662	2179	604	627	587	2866	d_Bacteria;p_Spirochaetota;c_Spirochaetia;o_Treponematales;f_Treponemataceae;g_Treponema D;s_Treponema D sp016290335
s_CAG-791 sp900315055	135	913	6	11	7480	34	35	79	29	256	2922	71	d_Bacteria;p_Firmicutes A;c_Clostridia;o_Lachnospirales;f_Lachnospiraceae;g_CAG-791;s_CAG-791 sp900315055
s_RUG13038 sp017627015	7476	55	564	438	78	98	237	118	347	75	1412	1056	d_Bacteria;p_Firmicutes;c_Bacilli;o_RF39;f_UBA660;g_RUG13038;s_RUG13038 sp017627015
s_Oribacterium sp017940955	577	349	1112	1383	629	673	1411	2311	526	223	1508	1237	d_Bacteria;p_Firmicutes A;c_Clostridia;o_Lachnospirales;f_Lachnospiraceae;g_Oribacterium;s_Oribacterium sp017940955
s_Pyramidobacter sp016286835	1325	1629	334	460	1885	335	610	968	302	605	1116	2351	d_Bacteria;p_Synergistota;c_Synergistia;o_Synergistales;f_Dethiosulfovibrionaceae;g_Pyramidobacter;s_Pyramidobacter sp016286835
s_Paramecium sonneborni	1091	399	3621	134	108	398	1030	427	2861	220	111	1494	d_Eukaryota;p_Ciliophora;c_Oligohymenophorea;o_Peniculida;f_Parameciidae;g_Paramecium;s_Paramecium sonneborni
s_Unclassified_g_UBA3839	401	926	374	1341	10	1406	69	720	879	1952	902	2895	d_Bacteria;p_Bacteroidota;c_Bacteroidia;o_Bacteroidales;f_Bacteroidaceae;g_UBA3839;s_Unclassified_g_UBA3839
s_Saccharofermentans sp900107185	234	37	10	31	0	28	242	12	34	3894	7338	2	d_Bacteria;p_Firmicutes A;c_Clostridia;o_Saccharofermentanales;f_Saccharofermentanaceae;g_Saccharofermentans;s_Saccharofermentans sp900107185
s_RF16 sp017471175	153	2	6864	53	4	2077	2559	48	9	84	3	1	d_Bacteria;p_Bacteroidota;c_Bacteroidia;o_Bacteroidales;f_Paludibacteraceae;g_RF16;s_RF16 sp017471175
s_RUG306 sp902772635	37	12	296	616	15	9	10055	163	109	9	98	415	d_Bacteria;p_Firmicutes A;c_Clostridia;o_Lachnospirales;f_Lachnospiraceae;g_RUG306;s_RUG306 sp902772635
s_CAG-103 sp900316745	455	1910	95	125	103	397	411	1674	93	1334	401	4834	d_Bacteria;p_Firmicutes A;c_Clostridia;o_Oscillospirales;f_Oscillospiraceae;g_CAG-103;s_CAG-103 sp900316745
s_Prevotella sp016290175	750	697	953	608	730	1149	2611	1597	1487	633	139	477	d_Bacteria;p_Bacteroidota;c_Bacteroidia;o_Bacteroidales;f_Bacteroidaceae;g_Prevotella;s_Prevotella sp016290175
s_Unclassified_p_Proteobacteria	541	830	768	436	1050	277	385	346	548	543	4945	1083	d_Bacteria;p_Proteobacteria;c_Unclassified_p_Proteobacteria;o_Unclassified_p_Proteobacteria;f_Unclassified_p_Proteobacteria;g_Unclassified_p_Proteobacteria;s_Unclassified_p_Proteobacteria
s_Prevotella sp017428805	569	836	3596	332	758	433	1654	554	1778	905	125	106	d_Bacteria;p_Bacteroidota;c_Bacteroidia;o_Bacteroidales;f_Bacteroidaceae;g_Prevotella;s_Prevotella sp017428805
s_Prevotella sp902760345	386	931	522	117	2711	1391	640	583	414	2034	111	1792	d_Bacteria;p_Bacteroidota;c_Bacteroidia;o_Bacteroidales;f_Bacteroidaceae;g_Prevotella;s_Prevotella sp902760345
s_Ruminococcus E sp905233145	126	113	129	433	714	6761	553	996	1031	366	146	212	d_Bacteria;p_Firmicutes A;c_Clostridia;o_Oscillospirales;f_Acutalibacteraceae;g_Ruminococcus E;s_Ruminococcus E sp905233145
s_Prevotella sp017389705	972	535	991	594	1643	483	1594	919	2554	718	119	435	d_Bacteria;p_Bacteroidota;c_Bacteroidia;o_Bacteroidales;f_Bacteroidaceae;g_Prevotella;s_Prevotella sp017389705
s_Prevotella sp017395215	1166	1038	821	651	2005	467	1368	893	1175	1340	235	376	d_Bacteria;p_Bacteroidota;c_Bacteroidia;o_Bacteroidales;f_Bacteroidaceae;g_Prevotella;s_Prevotella sp017395215
s_Fibrobacter sp001603905	725	559	104	214	1144	81	443	626	249	957	6279	153	d_Bacteria;p_Fibrobacterota;c_Fibrobacteria;o_Fibrobacterales;f_Fibrobacteraceae;g_Fibrobacter;s_Fibrobacter sp001603905
s_Unclassified_c_Spirotrichea	560	230	3111	273	96	436	1755	653	1567	235	34	2555	d_Eukaryota;p_Ciliophora;c_Spirotrichea;o_Unclassified_c_Spirotrichea;f_Unclassified_c_Spirotrichea;g_Unclassified_c_Spirotrichea;s_Unclassified_c_Spirotrichea
s_Hornefia sp000688015	1415	704	232	2224	152	1096	1745	1579	340	558	661	786	d_Bacteria;p_Firmicutes A;c_Clostridia;o_Peptostreptococcales;f_Anaerovoracaceae;g_Hornefia;s_Hornefia sp000688015
s_Cryptobacteroides sp900317065	682	97	593	2758	279	1682	1475	2917	135	147	515	205	d_Bacteria;p_Bacteroidota;c_Bacteroidia;o_Bacteroidales;f_UBA932;g_Cryptobacteroides;s_Cryptobacteroides sp900317065
s_CAG-269 sp003518755	1192	313	2497	98	136	303	723	318	3641	189	226	1826	d_Bacteria;p_Firmicutes A;c_Clostridia;o_TANB77;f_CAG-508;g_CAG-269;s_CAG-269 sp003518755
s_Ruminococcus D sp002371625	484	8918	21	273	149	4	250	270	108	123	549	274	d_Bacteria;p_Firmicutes A;c_Clostridia;o_Oscillospirales;f_Ruminococcaceae;g_Ruminococcus D;s_Ruminococcus D sp002371625
s_Prevotella sp900318855	153	6137	4	29	728	175	7	53	91	184	3625	234	d_Bacteria;p_Bacteroidota;c_Bacteroidia;o_Bacteroidales;f_Bacteroidaceae;g_Prevotella;s_Prevotella sp900318855
s_Unclassified_g_NK4A136	2113	56	99	6257	142	64	440	95	847	213	193	901	d_Bacteria;p_Firmicutes A;c_Clostridia;o_Lachnospirales;f_Lachnospiraceae;g_NK4A136;s_Unclassified_g_NK4A136
s_Unclassified_g_Faecousia	296	281	331	429	312	408	1470	536	119	330	6387	500	d_Bacteria;p_Firmicutes A;c_Clostridia;o_Oscillospirales;f_Oscillospiraceae;g_Faecousia;s_Unclassified_g_Faecousia
s_RUG14515 sp902763555	3197	901	134	112	1898	262	262	211	14	777	3392	203	d_Bacteria;p_Firmicutes;c_Bacilli;o_RFN20;f_CAG-826;g_RUG14515;s_RUG14515 sp902763555
s_UBA4372 sp902791295	153	436	1766	346	6493	47	655	708	463	199	17	16	d_Bacteria;p_Bacteroidota;c_Bacteroidia;o_Bacteroidales;f_Bacteroidaceae;g_UBA4372;s_UBA4372 sp902791295
s_RUG705 sp900321645	1131	283	2801	128	107	245	786	303	2729	133	143	2493	d_Bacteria;p_Firmicutes;c_Bacilli;o_RF39;f_UBA660;g_RUG705;s_RUG705 sp900321645
s_F23-D06 sp905235135	562	263	3135	262	87	393	1437	600	1729	169	146	2495	d_Bacteria;p_Bacteroidota;c_Bacteroidia;o_Bacteroidales;f_WCHB1-69;g_F23-D06;s_F23-D06 sp905235135
s_Unclassified_g_Anaeroplasma	736	192	2694	283	108	454	1336	517	1625	202	59	3018	d_Bacteria;p_Firmicutes;c_Bacilli;o_Acholeplasmatales;f_Anaeroplasmataceae;g_Anaeroplasma;s_Unclassified_g_Anaeroplasma
s_RGIG9201 sp017634675	16	6	1435	5152	70	36	560	2381	1132	14	0	408	d_Bacteria;p_Firmicutes C;c_Negativicutes;o_Selenomonadales;f_Selenomonadaceae;g_RGIG9201;s_RGIG9201 sp017634675
s_CAG-791 sp002448395	716	245	145	166	568	2009	796	3658	895	356	1018	622	d_Bacteria;p_Firmicutes A;c_Clostridia;o_Lachnospirales;f_Lachnospiraceae;g_CAG-791;s_CAG-791 sp002448395
s_Prevotella bryantii	299	1861	315	242	3017	429	669	823	388	1457	1098	592	d_Bacteria;p_Bacteroidota;c_Bacteroidia;o_Bacteroidales;f_Bacteroidaceae;g_Prevotella;s_Prevotella bryantii
s_Butyrivibrio sp017446125	3909	1149	1180	2368	343	1058	314	71	40	335	326	77	d_Bacteria;p_Firmicutes A;c_Clostridia;o_Lachnospirales;f_Lachnospiraceae;g_Butyrivibrio;s_Butyrivibrio sp017446125
s_Unclassified_g_CAG-1782	712	758	5782	983	1	895	486	375	4	411	759	0	d_Bacteria;p_Firmicutes A;c_Clostridia;o_Christensenellales;f_DTU072;g_CAG-1782;s_Unclassified_g_CAG-1782
s_RUG099 sp902774195	466	114	921	1310	225	1726	2872	2435	109	362	127	456	d_Bacteria;p_Firmicutes A;c_Clostridia;o_Peptostreptococcales;f_Anaerovoracaceae;g_RUG099;s_RUG099 sp902774195
s_UBA4372 sp902779315	360	104	63	25	126	42	9535	99	518	154	57	14	d_Bacteria;p_Bacteroidota;c_Bacteroidia;o_Bacteroidales;f_Bacteroidaceae;g_UBA4372;s_UBA4372 sp902779315
s_Phil12 sp900314725	24	17	167	10609	5	12	114	53	7	10	67	4	d_Bacteria;p_Bacteroidota;c_Bacteroidia;o_Bacteroidales;f_P3;g_Phil12;s_Phil12 sp900314725
s_Succinivibrio dextrinosolvens	33	288	8	2866	889	12	1142	2252	160	20	1059	2334	d_Bacteria;p_Proteobacteria;c_Gammaproteobacteria;o_Enterobacterales;f_Succinivibrionaceae;g_Succinivibrio;s_Succinivibrio dextrinosolvens
s_Prevotella sp017470055	1619	807	766	633	1621	568	1504	856	2271	245	49	115	d_Bacteria;p_Bacteroidota;c_Bacteroidia;o_Bacteroidales;f_Bacteroidaceae;g_Prevotella;s_Prevotella sp017470055
s_Saccharofermentans sp017428155	227	24	5	37	3	36	238	5	56	3002	7390	3	d_Bacteria;p_Firmicutes A;c_Clostridia;o_Saccharofermentanales;f_Saccharofermentanaceae;g_Saccharofermentans;s_Saccharofermentans sp017428155
s_Prevotella sp017508965	916	449	1040	996	618	187	1818	1397	1592	737	133	1125	d_Bacteria;p_Bacteroidota;c_Bacteroidia;o_Bacteroidales;f_Bacteroidaceae;g_Prevotella;s_Prevotella sp017508965
s_Prevotella sp900315635	33	6751	2	2	1544	21	5	27	17	106	2315	169	d_Bacteria;p_Bacteroidota;c_Bacteroidia;o_Bacteroidales;f_Bacteroidaceae;g_Prevotella;s_Prevotella sp900315635
s_Prevotella sp902776545	463	823	854	675	2578	195	1544	678	2569	201	160	248	d_Bacteria;p_Bacteroidota;c_Bacteroidia;o_Bacteroidales;f_Bacteroidaceae;g_Prevotella;s_Prevotella sp902776545
s_RUG11977 sp017542245	521	174	592	380	144	109	679	243	576	1334	4888	1330	d_Bacteria;p_Firmicutes A;c_Clostridia;o_Lachnospirales;f_Lachnospiraceae;g_RUG11977;s_RUG11977 sp017542245
s_Cryptobacteroides sp902799895	330	214	849	2279	747	510	837	1039	1725	881	131	1409	d_Bacteria;p_Bacteroidota;c_Bacteroidia;o_Bacteroidales;f_UBA932;g_Cryptobacteroides;s_Cryptobacteroides sp902799895
s_Unclassified_g_RUG754	517	331	68	982	101	2960	2437	1084	758	427	648	583	d_Bacteria;p_Firmicutes A;c_Clostridia;o_Peptostreptococcales;f_Anaerovoracaceae;g_RUG754;s_Unclassified_g_RUG754
s_UBA4372 sp900320435	685	142	4115	563	1533	277	1309	1102	875	178	85	21	d_Bacteria;p_Bacteroidota;c_Bacteroidia;o_Bacteroidales;f_Bacteroidaceae;g_UBA4372;s_UBA4372 sp900320435
s_RGIG9201 sp017529085	32	674	1001	1833	2409	94	713	2427	849	104	6	705	d_Bacteria;p_Firmicutes C;c_Negativicutes;o_Selenomonadales;f_Selenomonadaceae;g_RGIG9201;s_RGIG9201 sp017529085
s_Prevotella sp002363695	1046	681	1291	587	1402	237	312	571	3057	1330	109	218	d_Bacteria;p_Bacteroidota;c_Bacteroidia;o_Bacteroidales;f_Bacteroidaceae;g_Prevotella;s_Prevotella sp002363695
s_Prevotella sp017940185	1973	457	40	183	845	229	167	660	128	1120	4978	18	d_Bacteria;p_Bacteroidota;c_Bacteroidia;o_Bacteroidales;f_Bacteroidaceae;g_Prevotella;s_Prevotella sp017940185
s_UBA1179 sp900318995	115	75	134	1964	20	2230	941	1692	613	1113	1852	32	d_Bacteria;p_Bacteroidota;c_Bacteroidia;o_Bacteroidales;f_Bacteroidaceae;g_UBA1179;s_UBA1179 sp900318995
s_Prevotella sp902762325	366	835	391	960	1703	260	1776	997	1982	451	259	801	d_Bacteria;p_Bacteroidota;c_Bacteroidia;o_Bacteroidales;f_Bacteroidaceae;g_Prevotella;s_Prevotella sp902762325
s_Pelomyxa schiedti	776	257	2343	200	93	364	1317	469	2110	229	94	2528	d_Eukaryota;p_Evosea;c_Unclassified_p__Evosea;o_Pelobiontida;f_Pelomyxidae;g_Pelomyxa;s_Pelomyxa schiedti
s_Treponema D sp017390125	13	69	977	1	11	9617	11	24	11	1	8	18	d_Bacteria;p_Spirochaetota;c_Spirochaetia;o_Treponematales;f_Treponemataceae;g_Treponema D;s_Treponema D sp017390125
s_Unclassified_g_Enterosoma	97	538	203	19	9377	62	38	63	42	36	159	57	d_Bacteria;p_Firmicutes;c_Bacilli;o_RFN20;f_CAG-288;g_Enterosoma;s_Unclassified_g_Enterosoma
s_UBA1217 sp002371315	426	27	45	304	25	5094	753	663	75	27	3237	12	d_Bacteria;p_Bacteroidota;c_Bacteroidia;o_Bacteroidales;f_P3;g_UBA1217;s_UBA1217 sp002371315
s_Saccharofermentans sp017510605	210	31	24	117	5	64	235	45	46	2953	6893	48	d_Bacteria;p_Firmicutes A;c_Clostridia;o_Saccharofermentanales;f_Saccharofermentanaceae;g_Saccharofermentans;s_Saccharofermentans sp017510605
s_RUG023 sp905215015	608	2864	2	412	2587	38	87	322	15	197	2757	734	d_Bacteria;p_Spirochaetota;c_Spirochaetia;o_Sphaerochaetales;f_Sphaerochaetaceae;g_RUG023;s_RUG023 sp905215015
s_Alloprevotella sp900317635	553	1618	59	80	268	3470	397	115	84	3016	419	532	d_Bacteria;p_Bacteroidota;c_Bacteroidia;o_Bacteroidales;f_Bacteroidaceae;g_Alloprevotella;s_Alloprevotella sp900317635
s_Prevotella sp900315095	833	1493	338	3261	694	148	1957	369	625	383	83	353	d_Bacteria;p_Bacteroidota;c_Bacteroidia;o_Bacteroidales;f_Bacteroidaceae;g_Prevotella;s_Prevotella sp900315095
s_Saccharofermentans sp000621765	141	21	9	89	0	21	167	25	46	1427	8574	13	d_Bacteria;p_Firmicutes A;c_Clostridia;o_Saccharofermentanales;f_Saccharofermentanaceae;g_Saccharofermentans;s_Saccharofermentans sp000621765
s_Prevotella sp017460765	1231	537	1673	609	1473	171	750	673	1782	828	161	640	d_Bacteria;p_Bacteroidota;c_Bacteroidia;o_Bacteroidales;f_Bacteroidaceae;g_Prevotella;s_Prevotella sp017460765
s_Prevotella sp900318815	995	589	576	290	2661	689	536	1047	1263	1061	288	487	d_Bacteria;p_Bacteroidota;c_Bacteroidia;o_Bacteroidales;f_Bacteroidaceae;g_Prevotella;s_Prevotella sp900318815
s_UBA3789 sp902776735	189	46	64	29	135	70	20	10	26	115	9641	87	d_Bacteria;p_Firmicutes;c_Bacilli;o_RF39;f_UBA660;g_UBA3789;s_UBA3789 sp902776735
s_Prevotella sp902771445	750	884	668	273	1746	774	1062	612	1649	975	188	808	d_Bacteria;p_Bacteroidota;c_Bacteroidia;o_Bacteroidales;f_Bacteroidaceae;g_Prevotella;s_Prevotella sp902771445
s_UBA2450 sp002342545	593	271	1893	539	114	244	977	1351	1216	205	238	2730	d_Bacteria;p_Firmicutes;c_Bacilli;o_RFN20;f_CAG-826;g_UBA2450;s_UBA2450 sp002342545
s_Prevotella sp017471245	309	856	356	753	760	196	884	846	4317	429	197	416	d_Bacteria;p_Bacteroidota;c_Bacteroidia;o_Bacteroidales;f_Bacteroidaceae;g_Prevotella;s_Prevotella sp017471245
s_Bilifractor sp903789595	160	1039	6	74	4115	143	229	102	83	280	3782	303	d_Bacteria;p_Firmicutes A;c_Clostridia;o_Lachnospirales;f_Lachnospiraceae;g_Bilifractor;s_Bilifractor sp903789595
s_Cryptobacteroides sp905235775	478	269	2403	706	62	273	1600	445	1122	274	42	2627	d_Bacteria;p_Bacteroidota;c_Bacteroidia;o_Bacteroidales;f_UBA932;g_Cryptobacteroides;s_Cryptobacteroides sp905235775
s_Tractidigestivibacter sp902773995	55	409	2	103	264	66	46	38	22	81	9134	47	d_Bacteria;p_Actinobacteriota;c_Coriobacteriia;o_Coriobacteriales;f_Atopobiaceae;g_Tractidigestivibacter;s_Tractidigestivibacter sp902773995
s_Unclassified_g_UBA2862	260	181	531	685	88	3633	2901	305	268	340	546	520	d_Bacteria;p_Firmicutes A;c_Clostridia;o_Christensenellales;f_CAG-74;g_UBA2862;s_Unclassified_g_UBA2862
s_Prevotella sp900320905	1083	712	654	613	1078	546	897	734	1490	974	175	1291	d_Bacteria;p_Bacteroidota;c_Bacteroidia;o_Bacteroidales;f_Bacteroidaceae;g_Prevotella;s_Prevotella sp900320905
s_UBA1711 sp902778925	409	35	11	497	192	442	5617	1970	332	38	252	431	d_Bacteria;p_Bacteroidota;c_Bacteroidia;o_Bacteroidales;f_P3;g_UBA1711;s_UBA1711 sp902778925
s_Anaerovibrio lipolyticus	41	8	298	4954	1182	740	441	871	726	536	7	415	d_Bacteria;p_Firmicutes C;c_Negativicutes;o_Selenomonadales;f_Selenomonadaceae;g_Anaerovibrio;s_Anaerovibrio lipolyticus
s_Unclassified_g_RUG13091	131	94	1120	1357	0	48	48	6734	250	124	258	35	d_Bacteria;p_Firmicutes;c_Bacilli;o_RFN20;f_CAG-826;g_RUG13091;s_Unclassified_g_RUG13091
s_Prevotella sp902800585	1192	3366	330	426	1256	297	847	1131	480	599	86	187	d_Bacteria;p_Bacteroidota;c_Bacteroidia;o_Bacteroidales;f_Bacteroidaceae;g_Prevotella;s_Prevotella sp902800585
s_Succiniclasticum sp017405945	544	171	732	842	793	582	1186	1559	869	475	96	2340	d_Bacteria;p_Firmicutes C;c_Negativicutes;o_Acidaminococcales;f_Acidaminococcaceae;g_Succiniclasticum;s_Succiniclasticum sp017405945
s_UBA2834 sp017524405	71	0	358	9042	6	107	216	214	25	32	24	89	d_Bacteria;p_Patescibacteria;c_Saccharimonadia;o_Saccharimonadales;f_Nanosyncoccaceae;g_UBA2834;s_UBA2834 sp017524405
s_Prevotella sp902768785	392	559	699	324	760	334	646	364	4677	676	148	592	d_Bacteria;p_Bacteroidota;c_Bacteroidia;o_Bacteroidales;f_Bacteroidaceae;g_Prevotella;s_Prevotella sp902768785
s_Unclassified_f_Muribaculaceae	356	1152	538	561	1147	432	2962	594	770	833	453	357	d_Bacteria;p_Bacteroidota;c_Bacteroidia;o_Bacteroidales;f_Muribaculaceae;g_Unclassified_f_Muribaculaceae;s_Unclassified_f_Muribaculaceae
s_Clostridium R vitabionis	313	983	29	102	3394	240	228	363	135	500	3581	278	d_Bacteria;p_Firmicutes A;c_Clostridia;o_Lachnospirales;f_Lachnospiraceae;g_Clostridium R;s_Clostridium R vitabionis
s_Unclassified_g_UBA1786	6182	487	113	75	573	238	388	159	238	81	1207	391	d_Bacteria;p_Bacteroidota;c_Bacteroidia;o_Bacteroidales;f_Bacteroidaceae;g_UBA1786;s_Unclassified_g_UBA1786
s_UBA3207 sp902797855	2249	1584	318	78	310	122	622	866	56	47	3471	403	d_Bacteria;p_Firmicutes;c_Bacilli;o_RFN20;f_CAG-826;g_UBA3207;s_UBA3207 sp902797855
s_Cryptobacteroides sp900317845	269	120	1974	611	48	593	4400	454	1293	50	134	161	d_Bacteria;p_Bacteroidota;c_Bacteroidia;o_Bacteroidales;f_UBA932;g_Cryptobacteroides;s_Cryptobacteroides sp900317845
s_Unclassified_g_Limimorpha	1147	890	1293	513	1286	681	690	824	442	1112	859	365	d_Bacteria;p_Bacteroidota;c_Bacteroidia;o_Bacteroidales;f_F082;g_Limimorpha;s_Unclassified_g_Limimorpha
s_Fibrobacter succinogenes A	0	1	1524	1401	13	161	6725	76	26	55	112	4	d_Bacteria;p_Fibrobacterota;c_Fibrobacteria;o_Fibrobacterales;f_Fibrobacteraceae;g_Fibrobacter;s_Fibrobacter succinogenes A
s_RGIG7107 sp017538895	547	1774	643	239	1706	1245	1036	597	565	438	309	985	d_Bacteria;p_Actinobacteriota;c_Actinomycetia;o_Actinomycetales;f_Bifidobacteriaceae;g_RGIG7107;s_RGIG7107 sp017538895
s_RUG410 sp017460085	3453	1129	2	131	3206	6	62	37	4	1100	308	629	d_Bacteria;p_Proteobacteria;c_Alphaproteobacteria;o_RF32;f_CAG-239;g_RUG410;s_RUG410 sp017460085
s_Tractidigestivibacter sp900548775	136	869	14	353	876	80	98	130	89	154	7154	105	d_Bacteria;p_Actinobacteriota;c_Coriobacteriia;o_Coriobacteriales;f_Atopobiaceae;g_Tractidigestivibacter;s_Tractidigestivibacter sp900548775
s_Ruminococcus D sp000621805	907	6500	30	332	38	23	360	310	113	126	1007	303	d_Bacteria;p_Firmicutes A;c_Clostridia;o_Oscillospirales;f_Ruminococcaceae;g_Ruminococcus D;s_Ruminococcus D sp000621805
s_CAG-791 sp902781215	245	472	721	494	254	1188	1789	903	590	530	886	1959	d_Bacteria;p_Firmicutes A;c_Clostridia;o_Lachnospirales;f_Lachnospiraceae;g_CAG-791;s_CAG-791 sp902781215
s_CAG-390 sp017632155	7840	228	89	68	55	193	306	54	14	177	851	126	d_Bacteria;p_Firmicutes A;c_Clostridia;o_Oscillospirales;f_CAG-272;g_CAG-390;s_CAG-390 sp017632155
s_51-20 sp902795665	96	2014	0	38	5459	0	1234	216	440	157	44	267	d_Bacteria;p_Proteobacteria;c_Alphaproteobacteria;o_RF32;f_CAG-239;g_51-20;s_51-20 sp902795665
s_UBA4372 sp900320565	2834	312	287	177	1017	267	871	216	1397	2017	366	202	d_Bacteria;p_Bacteroidota;c_Bacteroidia;o_Bacteroidales;f_Bacteroidaceae;g_UBA4372;s_UBA4372 sp900320565
s_Cryptobacteroides sp902785825	58	53	1038	4256	380	350	3357	137	68	58	82	106	d_Bacteria;p_Bacteroidota;c_Bacteroidia;o_Bacteroidales;f_UBA932;g_Cryptobacteroides;s_Cryptobacteroides sp902785825
s_Sharpea azabuensis	34	2179	13	13	79	184	14	36	2	99	7191	14	d_Bacteria;p_Firmicutes;c_Bacilli;o_Erysipelotrichales;f_Coprobacillaceae;g_Sharpea;s_Sharpea azabuensis
s_Unclassified_g_Oribacterium	353	476	155	548	1213	236	508	2374	559	226	1965	1232	d_Bacteria;p_Firmicutes A;c_Clostridia;o_Lachnospirales;f_Lachnospiraceae;g_Oribacterium;s_Unclassified_g_Oribacterium
s_Unclassified_f_Atopobiaceae	517	975	192	336	1244	522	714	563	250	481	3685	360	d_Bacteria;p_Actinobacteriota;c_Coriobacteriia;o_Coriobacteriales;f_Atopobiaceae;g_Unclassified_f_Atopobiaceae;s_Unclassified_f_Atopobiaceae
s_Limivicinus sp017448455	395	619	305	711	307	1545	1983	677	245	421	1780	763	d_Bacteria;p_Firmicutes A;c_Clostridia;o_Oscillospirales;f_Oscillospiraceae;g_Limivicinus;s_Limivicinus sp017448455
s_Quinella sp017484235	4	10	850	7284	14	17	465	539	208	5	35	285	d_Bacteria;p_Firmicutes C;c_Negativicutes;o_Selenomonadales;f_Selenomonadaceae;g_Quinella;s_Quinella sp017484235
s_RUG11792 sp017475965	815	323	3001	79	118	262	719	392	3043	109	121	715	d_Bacteria;p_Proteobacteria;c_Alphaproteobacteria;o_RUG11792;f_RUG11792;g_RUG11792;s_RUG11792 sp017475965
s_RUG12372 sp900321035	135	11	845	2932	403	163	1884	1482	635	114	13	1070	d_Bacteria;p_Firmicutes C;c_Negativicutes;o_Selenomonadales;f_Selenomonadaceae;g_RUG12372;s_RUG12372 sp900321035
s_RGIG6816 sp017447775	30	26	9342	17	3	99	6	10	3	43	18	40	d_Bacteria;p_Firmicutes A;c_Clostridia;o_Oscillospirales;f_CAG-272;g_RGIG6816;s_RGIG6816 sp017447775
s_Prevotella sp900319895	548	642	155	376	485	653	375	131	14	455	5739	60	d_Bacteria;p_Bacteroidota;c_Bacteroidia;o_Bacteroidales;f_Bacteroidaceae;g_Prevotella;s_Prevotella sp900319895
s_RUG572 sp902802945	123	20	7058	88	2	186	1426	414	147	42	88	13	d_Bacteria;p_Verrucomicrobiota;c_Kiritimatiellae;o_RFP12;f_UBA1067;g_RUG572;s_RUG572 sp902802945
s_Fibrobacter succinogenes M	970	32	106	186	34	638	972	54	710	1037	3672	1126	d_Bacteria;p_Fibrobacterota;c_Fibrobacteria;o_Fibrobacterales;f_Fibrobacteraceae;g_Fibrobacter;s_Fibrobacter succinogenes M
s_RF16 sp002394395	416	112	6841	205	15	788	371	455	52	16	173	74	d_Bacteria;p_Bacteroidota;c_Bacteroidia;o_Bacteroidales;f_Paludibacteraceae;g_RF16;s_RF16 sp002394395
s_Tritrichomonas foetus	901	238	3388	149	162	298	883	420	1553	112	90	1306	d_Eukaryota;p_Parabasalia;c_Unclassified_p__Parabasalia;o_Tritrichomonadida;f_Tritrichomonadidae;g_Tritrichomonas;s_Tritrichomonas foetus
s_RUG099 sp902760855	492	1176	340	1469	1107	572	517	613	356	997	1267	579	d_Bacteria;p_Firmicutes A;c_Clostridia;o_Peptostreptococcales;f_Anaerovoracaceae;g_RUG099;s_RUG099 sp902760855
s_RUG572 sp902779865	43	5	6415	97	12	102	2069	490	159	40	21	6	d_Bacteria;p_Verrucomicrobiota;c_Kiritimatiellae;o_RFP12;f_UBA1067;g_RUG572;s_RUG572 sp902779865
s_Sodaliphilus sp900318865	123	396	240	5171	50	1058	498	957	325	377	35	224	d_Bacteria;p_Bacteroidota;c_Bacteroidia;o_Bacteroidales;f_Muribaculaceae;g_Sodaliphilus;s_Sodaliphilus sp900318865
s_Prevotella sp900109055	372	840	953	1254	694	166	797	1068	2597	379	135	195	d_Bacteria;p_Bacteroidota;c_Bacteroidia;o_Bacteroidales;f_Bacteroidaceae;g_Prevotella;s_Prevotella sp900109055
s_Unclassified_g_UBA1723	29	87	7954	61	2	85	206	26	16	75	890	13	d_Bacteria;p_Bacteroidota;c_Bacteroidia;o_Bacteroidales;f_Paludibacteraceae;g_UBA1723;s_Unclassified_g_UBA1723
s_Prevotella sp902800185	1070	1678	357	171	2639	458	527	492	588	676	521	257	d_Bacteria;p_Bacteroidota;c_Bacteroidia;o_Bacteroidales;f_Bacteroidaceae;g_Prevotella;s_Prevotella sp902800185
s_Prevotella sp900321425	1031	1045	685	632	1326	165	616	634	1973	1036	106	183	d_Bacteria;p_Bacteroidota;c_Bacteroidia;o_Bacteroidales;f_Bacteroidaceae;g_Prevotella;s_Prevotella sp900321425
s_UBA2918 sp016284115	956	1287	438	674	1876	722	1125	626	473	343	218	578	d_Bacteria;p_Bacteroidota;c_Bacteroidia;o_Bacteroidales;f_Bacteroidaceae;g_UBA2918;s_UBA2918 sp016284115
s_Ruminococcus E sp902798755	174	147	27	5	363	189	1529	4344	830	1208	152	339	d_Bacteria;p_Firmicutes A;c_Clostridia;o_Oscillospirales;f_Acutalibacteraceae;g_Ruminococcus E;s_Ruminococcus E sp902798755
s_UBA4372 sp902801485	545	853	813	1057	1558	415	897	1747	201	711	85	420	d_Bacteria;p_Bacteroidota;c_Bacteroidia;o_Bacteroidales;f_Bacteroidaceae;g_UBA4372;s_UBA4372 sp902801485
s_Unclassified_f_Desulfovibrionaceae	1256	2142	470	488	1297	448	99	515	154	745	931	733	d_Bacteria;p_Desulfobacterota I;c_Desulfovibrionia;o_Desulfovibrionales;f_Desulfovibrionaceae;g_Unclassified_f_Desulfovibrionaceae;s_Unclassified_f_Desulfovibrionaceae
s_GCA-900199385 sp017569285	757	243	67	452	1	5118	99	101	85	1535	798	20	d_Bacteria;p_Firmicutes A;c_Clostridia;o_Christensenellales;f_CAG-74;g_GCA-900199385;s_GCA-900199385 sp017569285
s_RUG11792 sp902772645	755	307	2775	101	110	267	785	381	2561	119	111	984	d_Bacteria;p_Proteobacteria;c_Alphaproteobacteria;o_RUG11792;f_RUG11792;g_RUG11792;s_RUG11792 sp902772645
s_Prevotella sp017474925	570	433	255	318	1572	360	484	777	2687	1000	365	435	d_Bacteria;p_Bacteroidota;c_Bacteroidia;o_Bacteroidales;f_Bacteroidaceae;g_Prevotella;s_Prevotella sp017474925
s_Histomonas meleagridis	846	234	2514	173	114	346	864	350	1830	143	85	1733	d_Eukaryota;p_Parabasalia;c_Unclassified_p__Parabasalia;o_Tritrichomonadida;f_Dientamoebidae;g_Histomonas;s_Histomonas meleagridis
s_Unclassified_f_CAG-508	291	151	456	138	462	354	239	123	246	117	6082	573	d_Bacteria;p_Firmicutes A;c_Clostridia;o_TANB77;f_CAG-508;g_Unclassified_f_CAG-508;s_Unclassified_f_CAG-508
s_RUG572 sp902779075	591	67	5572	97	3	217	1792	456	143	222	38	34	d_Bacteria;p_Verrucomicrobiota;c_Kiritimatiellae;o_RFP12;f_UBA1067;g_RUG572;s_RUG572 sp902779075
s_CAG-791 sp900318375	594	1174	180	299	335	1454	642	1444	430	578	1382	680	d_Bacteria;p_Firmicutes A;c_Clostridia;o_Lachnospirales;f_Lachnospiraceae;g_CAG-791;s_CAG-791 sp900318375
s_UBA1711 sp900315935	3274	135	214	4272	70	101	346	181	114	99	151	221	d_Bacteria;p_Bacteroidota;c_Bacteroidia;o_Bacteroidales;f_P3;g_UBA1711;s_UBA1711 sp900315935
s_RUG754 sp902778565	431	216	34	752	53	2251	2117	888	687	258	979	501	d_Bacteria;p_Firmicutes A;c_Clostridia;o_Peptostreptococcales;f_Anaerovoracaceae;g_RUG754;s_RUG754 sp902778565
s_RGIG5097 sp017476005	36	188	1930	2331	338	94	513	2326	735	68	41	542	d_Bacteria;p_Firmicutes C;c_Negativicutes;o_Selenomonadales;f_Selenomonadaceae;g_RGIG5097;s_RGIG5097 sp017476005
s_Saccharofermentans sp017509245	218	5	65	75	0	206	92	5	33	2281	6130	25	d_Bacteria;p_Firmicutes A;c_Clostridia;o_Saccharofermentanales;f_Saccharofermentanaceae;g_Saccharofermentans;s_Saccharofermentans sp017509245
s_Ruminococcus sp016303195	387	136	94	5680	17	127	429	44	6	57	2133	14	d_Bacteria;p_Firmicutes A;c_Clostridia;o_Oscillospirales;f_Ruminococcaceae;g_Ruminococcus;s_Ruminococcus sp016303195
s_Methanobrevibacter A sp017473945	118	248	1664	571	62	205	2900	2210	365	466	269	38	d_Archaea;p_Methanobacteriota;c_Methanobacteria;o_Methanobacteriales;f_Methanobacteriaceae;g_Methanobrevibacter A;s_Methanobrevibacter A sp017473945
s_CAG-127 sp900766925	377	371	166	213	3160	261	299	570	465	102	1905	1209	d_Bacteria;p_Firmicutes A;c_Clostridia;o_Lachnospirales;f_Lachnospiraceae;g_CAG-127;s_CAG-127 sp900766925
s_Prevotella sp016285055	801	616	658	291	1205	293	921	720	2039	883	207	450	d_Bacteria;p_Bacteroidota;c_Bacteroidia;o_Bacteroidales;f_Bacteroidaceae;g_Prevotella;s_Prevotella sp016285055
s_Hornefia porci	237	1720	3	135	823	634	63	91	145	731	4149	349	d_Bacteria;p_Firmicutes A;c_Clostridia;o_Peptostreptococcales;f_Anaerovoracaceae;g_Hornefia;s_Hornefia porci
s_RUG14891 sp017519965	1373	480	4056	166	82	171	501	179	894	79	88	997	d_Bacteria;p_Firmicutes;c_Bacilli;o_RF39;f_UBA660;g_RUG14891;s_RUG14891 sp017519965
s_RF16 sp900319005	3130	463	1423	274	1	2093	1107	89	38	8	151	260	d_Bacteria;p_Bacteroidota;c_Bacteroidia;o_Bacteroidales;f_Paludibacteraceae;g_RF16;s_RF16 sp900319005
s_Quinella sp017529935	2	2	133	7944	7	0	428	282	37	0	2	190	d_Bacteria;p_Firmicutes C;c_Negativicutes;o_Selenomonadales;f_Selenomonadaceae;g_Quinella;s_Quinella sp017529935
s_Unclassified_g_CAG-103	291	2137	81	165	4232	237	270	385	43	293	236	656	d_Bacteria;p_Firmicutes A;c_Clostridia;o_Oscillospirales;f_Oscillospiraceae;g_CAG-103;s_Unclassified_g_CAG-103
s_UBA2918 sp017442855	669	932	220	140	1635	385	1127	405	879	1029	1094	483	d_Bacteria;p_Bacteroidota;c_Bacteroidia;o_Bacteroidales;f_Bacteroidaceae;g_UBA2918;s_UBA2918 sp017442855
s_Unclassified_g_F23-D06	265	464	92	365	320	278	123	153	901	121	5598	286	d_Bacteria;p_Bacteroidota;c_Bacteroidia;o_Bacteroidales;f_WCHB1-69;g_F23-D06;s_Unclassified_g_F23-D06
s_Methanobrevibacter A sp017434525	992	444	904	774	385	823	725	2142	349	588	476	362	d_Archaea;p_Methanobacteriota;c_Methanobacteria;o_Methanobacteriales;f_Methanobacteriaceae;g_Methanobrevibacter A;s_Methanobrevibacter A sp017434525
s_Unclassified_g_UBA9845	3322	3389	8	31	33	53	106	134	204	48	1107	510	d_Bacteria;p_Firmicutes A;c_Clostridia;o_Christensenellales;f_UBA1242;g_UBA9845;s_Unclassified_g_UBA9845
s_CAG-603 sp902786365	2743	880	125	308	714	493	425	782	813	145	1187	250	d_Bacteria;p_Firmicutes A;c_Clostridia;o_Lachnospirales;f_Lachnospiraceae;g_CAG-603;s_CAG-603 sp902786365
s_CAG-267 sp002353835	485	502	1766	306	181	283	834	458	1075	1505	93	1375	d_Bacteria;p_Proteobacteria;c_Alphaproteobacteria;o_RF32;f_CAG-239;g_CAG-267;s_CAG-267 sp002353835
s_Prevotella sp902774925	144	891	90	438	1426	2027	294	633	389	599	156	1693	d_Bacteria;p_Bacteroidota;c_Bacteroidia;o_Bacteroidales;f_Bacteroidaceae;g_Prevotella;s_Prevotella sp902774925
s_Unclassified_f_Erysipelotrichaceae	443	637	196	838	1237	340	221	156	123	226	3927	432	d_Bacteria;p_Firmicutes;c_Bacilli;o_Erysipelotrichales;f_Erysipelotrichaceae;g_Unclassified_f_Erysipelotrichaceae;s_Unclassified_f_Erysipelotrichaceae
s_Unclassified_f_Eggerthellaceae	407	1298	171	559	517	375	1173	293	225	616	2726	398	d_Bacteria;p_Actinobacteriota;c_Coriobacteriia;o_Coriobacteriales;f_Eggerthellaceae;g_Unclassified_f_Eggerthellaceae;s_Unclassified_f_Eggerthellaceae
s_Saccharofermentans sp017649745	185	384	169	229	396	622	341	199	321	737	4344	809	d_Bacteria;p_Firmicutes A;c_Clostridia;o_Saccharofermentanales;f_Saccharofermentanaceae;g_Saccharofermentans;s_Saccharofermentans sp017649745
s_UBA2834 sp017514805	17	0	1	5	0	6	8607	2	0	18	67	3	d_Bacteria;p_Patescibacteria;c_Saccharimonadia;o_Saccharimonadales;f_Nanosyncoccaceae;g_UBA2834;s_UBA2834 sp017514805
s_Methanobrevibacter A sp017407115	708	126	1374	849	75	444	1104	1506	249	522	1587	153	d_Archaea;p_Methanobacteriota;c_Methanobacteria;o_Methanobacteriales;f_Methanobacteriaceae;g_Methanobrevibacter A;s_Methanobrevibacter A sp017407115
s_Saccharofermentans sp016288885	55	6	10	1	3	221	152	14	47	788	7375	10	d_Bacteria;p_Firmicutes A;c_Clostridia;o_Saccharofermentanales;f_Saccharofermentanaceae;g_Saccharofermentans;s_Saccharofermentans sp016288885
s_RF16 sp017447875	1150	102	1487	470	24	3215	819	380	73	35	699	227	d_Bacteria;p_Bacteroidota;c_Bacteroidia;o_Bacteroidales;f_Paludibacteraceae;g_RF16;s_RF16 sp017447875
s_Prevotella sp900315075	1306	559	378	98	1327	518	484	1083	1132	809	171	796	d_Bacteria;p_Bacteroidota;c_Bacteroidia;o_Bacteroidales;f_Bacteroidaceae;g_Prevotella;s_Prevotella sp900315075
s_Prevotella sp017417465	1015	641	468	460	644	770	915	827	1403	368	133	1010	d_Bacteria;p_Bacteroidota;c_Bacteroidia;o_Bacteroidales;f_Bacteroidaceae;g_Prevotella;s_Prevotella sp017417465
s_Entamoeba invadens	675	237	2750	113	80	234	709	288	1595	75	67	1810	d_Eukaryota;p_Evosea;c_Unclassified_p__Evosea;o_Mastigamoebida;f_Entamoebidae;g_Entamoeba;s_Entamoeba invadens
s_Enterousia sp002373935	0	1	0	0	0	8619	0	0	2	0	5	4	d_Bacteria;p_Proteobacteria;c_Alphaproteobacteria;o_Rs-D84;f_Rs-D84;g_Enterousia;s_Enterousia sp002373935
s_Prevotella sp902784755	560	383	356	1358	385	259	1694	1507	982	237	103	683	d_Bacteria;p_Bacteroidota;c_Bacteroidia;o_Bacteroidales;f_Bacteroidaceae;g_Prevotella;s_Prevotella sp902784755
s_RUG714 sp017512465	973	491	643	2533	0	752	1039	374	543	396	463	284	d_Bacteria;p_Firmicutes A;c_Clostridia;o_Oscillospirales;f_Acutalibacteraceae;g_RUG714;s_RUG714 sp017512465
s_Saccharofermentans sp015069215	56	8	56	2	0	19	59	5	22	98	8162	0	d_Bacteria;p_Firmicutes A;c_Clostridia;o_Saccharofermentanales;f_Saccharofermentanaceae;g_Saccharofermentans;s_Saccharofermentans sp015069215
s_Quinella sp017427545	1	3	72	7945	3	0	111	258	3	0	0	66	d_Bacteria;p_Firmicutes C;c_Negativicutes;o_Selenomonadales;f_Selenomonadaceae;g_Quinella;s_Quinella sp017427545
s_UBA1711 sp017483575	5264	24	58	1804	12	24	504	523	106	60	22	42	d_Bacteria;p_Bacteroidota;c_Bacteroidia;o_Bacteroidales;f_P3;g_UBA1711;s_UBA1711 sp017483575
s_Prevotella sp902794405	521	1128	769	411	1535	737	837	709	1010	480	122	181	d_Bacteria;p_Bacteroidota;c_Bacteroidia;o_Bacteroidales;f_Bacteroidaceae;g_Prevotella;s_Prevotella sp902794405
s_UBA7867 sp017541375	485	215	1892	1075	81	501	1298	286	954	263	35	1326	d_Bacteria;p_Firmicutes A;c_Clostridia;o_Christensenellales;f_UBA1242;g_UBA7867;s_UBA7867 sp017541375
s_Prevotella sp900119285	929	235	423	596	2247	149	611	545	410	2013	123	107	d_Bacteria;p_Bacteroidota;c_Bacteroidia;o_Bacteroidales;f_Bacteroidaceae;g_Prevotella;s_Prevotella sp900119285
s_Fretibacterium sp905234205	259	109	5934	752	181	16	851	40	39	61	43	93	d_Bacteria;p_Synergistota;c_Synergistia;o_Synergistales;f_Aminobacteriaceae;g_Fretibacterium;s_Fretibacterium sp905234205
s_UBA4334 sp002353575	1563	547	778	365	1122	796	751	463	873	554	186	352	d_Bacteria;p_Bacteroidota;c_Bacteroidia;o_Bacteroidales;f_Bacteroidaceae;g_UBA4334;s_UBA4334 sp002353575
s_Unclassified_g_UBA9732	166	52	1136	1165	235	1650	2296	600	277	19	292	438	d_Bacteria;p_Spirochaetota;c_Spirochaetia;o_Sphaerochaetales;f_Sphaerochaetaceae;g_UBA9732;s_Unclassified_g_UBA9732
s_RUG343 sp900317975	730	130	1270	266	411	214	414	855	461	1858	186	1508	d_Bacteria;p_Firmicutes;c_Bacilli;o_RF39;f_UBA660;g_RUG343;s_RUG343 sp900317975
s_Unclassified_g_UBA3789	1075	674	110	194	61	975	231	17	5	793	4134	33	d_Bacteria;p_Firmicutes;c_Bacilli;o_RF39;f_UBA660;g_UBA3789;s_Unclassified_g_UBA3789
s_Bulleidia timonensis	287	611	3	62	1261	80	72	121	110	440	5044	191	d_Bacteria;p_Firmicutes;c_Bacilli;o_Erysipelotrichales;f_Erysipelotrichaceae;g_Bulleidia;s_Bulleidia timonensis
s_Clostridium R sp017634415	681	872	50	289	1593	561	803	910	636	742	147	992	d_Bacteria;p_Firmicutes A;c_Clostridia;o_Lachnospirales;f_Lachnospiraceae;g_Clostridium R;s_Clostridium R sp017634415
s_Unclassified_g_SIG280	677	11	216	1074	3	197	1332	579	931	215	6	3032	d_Bacteria;p_Firmicutes A;c_Clostridia;o_Lachnospirales;f_Lachnospiraceae;g_SIG280;s_Unclassified_g_SIG280
s_Prevotella sp016291005	542	402	235	521	1600	1003	575	823	866	726	93	871	d_Bacteria;p_Bacteroidota;c_Bacteroidia;o_Bacteroidales;f_Bacteroidaceae;g_Prevotella;s_Prevotella sp016291005
s_Succiniclasticum sp900316935	165	525	2	56	5889	22	0	6	1	120	1412	54	d_Bacteria;p_Firmicutes C;c_Negativicutes;o_Acidaminococcales;f_Acidaminococcaceae;g_Succiniclasticum;s_Succiniclasticum sp900316935
s_Prevotella sp900318885	290	500	272	175	626	1001	773	972	1319	1199	87	1017	d_Bacteria;p_Bacteroidota;c_Bacteroidia;o_Bacteroidales;f_Bacteroidaceae;g_Prevotella;s_Prevotella sp900318885
s_Unclassified_g_Parafannyhessea	228	2451	9	72	2641	237	49	55	27	349	2041	68	d_Bacteria;p_Actinobacteriota;c_Coriobacteriia;o_Coriobacteriales;f_Atopobiaceae;g_Parafannyhessea;s_Unclassified_g_Parafannyhessea
s_UBA4334 sp902801475	250	199	530	396	912	152	1433	657	2952	534	40	140	d_Bacteria;p_Bacteroidota;c_Bacteroidia;o_Bacteroidales;f_Bacteroidaceae;g_UBA4334;s_UBA4334 sp902801475
s_Blautia A sp017459635	735	89	43	170	147	382	4532	453	1235	76	118	201	d_Bacteria;p_Firmicutes A;c_Clostridia;o_Lachnospirales;f_Lachnospiraceae;g_Blautia A;s_Blautia A sp017459635
s_Prevotella sp017618275	1028	933	521	363	1179	310	1147	421	1253	293	69	649	d_Bacteria;p_Bacteroidota;c_Bacteroidia;o_Bacteroidales;f_Bacteroidaceae;g_Prevotella;s_Prevotella sp017618275
s_UBA1740 sp902778985	567	179	1910	209	58	249	873	317	1849	142	62	1729	d_Bacteria;p_Firmicutes A;c_Clostridia;o_Oscillospirales;f_CAG-272;g_UBA1740;s_UBA1740 sp902778985
s_Unclassified_g_RGIG5755	483	254	79	2285	490	1373	833	382	51	63	204	1642	d_Bacteria;p_Firmicutes A;c_Clostridia;o_Peptostreptococcales;f_Anaerovoracaceae;g_RGIG5755;s_Unclassified_g_RGIG5755
s_Prevotella sp900110895	888	422	553	480	374	174	607	414	1480	1988	224	465	d_Bacteria;p_Bacteroidota;c_Bacteroidia;o_Bacteroidales;f_Bacteroidaceae;g_Prevotella;s_Prevotella sp900110895
s_RUG099 sp902786355	341	137	300	791	542	351	3897	632	193	309	405	157	d_Bacteria;p_Firmicutes A;c_Clostridia;o_Peptostreptococcales;f_Anaerovoracaceae;g_RUG099;s_RUG099 sp902786355
s_Quinella sp017535925	1	0	1307	6137	20	0	149	217	17	0	0	203	d_Bacteria;p_Firmicutes C;c_Negativicutes;o_Selenomonadales;f_Selenomonadaceae;g_Quinella;s_Quinella sp017535925
s_Anaerovibrio lipolyticus A	51	7	372	3203	790	750	425	861	751	536	26	264	d_Bacteria;p_Firmicutes C;c_Negativicutes;o_Selenomonadales;f_Selenomonadaceae;g_Anaerovibrio;s_Anaerovibrio lipolyticus A
s_Selenomonas A lactilytica	20	405	178	1112	2384	52	274	1851	553	44	64	1087	d_Bacteria;p_Firmicutes C;c_Negativicutes;o_Selenomonadales;f_Selenomonadaceae;g_Selenomonas A;s_Selenomonas A lactilytica
s_Fibrobacter sp002210295	72	12	37	136	11	93	359	31	66	726	6385	36	d_Bacteria;p_Fibrobacterota;c_Fibrobacteria;o_Fibrobacterales;f_Fibrobacteraceae;g_Fibrobacter;s_Fibrobacter sp002210295
s_Methanobrevibacter sp017646885	282	338	57	2004	1301	157	163	543	1049	986	453	624	d_Archaea;p_Methanobacteriota;c_Methanobacteria;o_Methanobacteriales;f_Methanobacteriaceae;g_Methanobrevibacter;s_Methanobrevibacter sp017646885
s_Prevotella sp016291495	690	814	286	240	1087	378	475	322	1928	1117	173	425	d_Bacteria;p_Bacteroidota;c_Bacteroidia;o_Bacteroidales;f_Bacteroidaceae;g_Prevotella;s_Prevotella sp016291495
s_Ventricola sp017476605	627	260	161	1020	436	590	595	760	269	1547	954	699	d_Bacteria;p_Firmicutes A;c_Clostridia;o_Christensenellales;f_CAG-74;g_Ventricola;s_Ventricola sp017476605
s_Prevotella sp002449845	730	687	812	499	1058	392	728	597	433	917	284	760	d_Bacteria;p_Bacteroidota;c_Bacteroidia;o_Bacteroidales;f_Bacteroidaceae;g_Prevotella;s_Prevotella sp002449845
s_RUG572 sp900320225	42	3	6834	25	1	78	504	211	57	88	43	6	d_Bacteria;p_Verrucomicrobiota;c_Kiritimatiellae;o_RFP12;f_UBA1067;g_RUG572;s_RUG572 sp900320225
s_Prevotella sp017965475	444	489	970	525	1467	160	2258	466	134	648	107	221	d_Bacteria;p_Bacteroidota;c_Bacteroidia;o_Bacteroidales;f_Bacteroidaceae;g_Prevotella;s_Prevotella sp017965475
s_Treponema D sp002395155	137	1932	100	88	781	406	242	1595	195	171	768	1448	d_Bacteria;p_Spirochaetota;c_Spirochaetia;o_Treponematales;f_Treponemataceae;g_Treponema D;s_Treponema D sp002395155
s_RUG572 sp902761035	99	52	5174	51	7	86	1654	478	153	53	23	22	d_Bacteria;p_Verrucomicrobiota;c_Kiritimatiellae;o_RFP12;f_UBA1067;g_RUG572;s_RUG572 sp902761035
s_Prevotella sp902788605	259	627	236	210	1004	453	593	2402	239	916	742	154	d_Bacteria;p_Bacteroidota;c_Bacteroidia;o_Bacteroidales;f_Bacteroidaceae;g_Prevotella;s_Prevotella sp902788605
s_Agathobacter sp002474415	0	7695	0	0	23	4	3	0	0	2	79	1	d_Bacteria;p_Firmicutes A;c_Clostridia;o_Lachnospirales;f_Lachnospiraceae;g_Agathobacter;s_Agathobacter sp002474415
s_Cryptobacteroides sp002373715	105	43	2021	886	75	175	3807	120	273	52	100	124	d_Bacteria;p_Bacteroidota;c_Bacteroidia;o_Bacteroidales;f_UBA932;g_Cryptobacteroides;s_Cryptobacteroides sp002373715
s_Unclassified_g_UBA1367	445	133	58	214	313	730	366	551	212	204	4134	410	d_Bacteria;p_Actinobacteriota;c_Coriobacteriia;o_Coriobacteriales;f_Atopobiaceae;g_UBA1367;s_Unclassified_g_UBA1367
s_Prevotella sp902799975	468	1117	272	189	430	194	890	479	1516	1840	167	206	d_Bacteria;p_Bacteroidota;c_Bacteroidia;o_Bacteroidales;f_Bacteroidaceae;g_Prevotella;s_Prevotella sp902799975
s_UBA1723 sp002371265	36	37	5979	8	197	69	424	13	19	11	719	245	d_Bacteria;p_Bacteroidota;c_Bacteroidia;o_Bacteroidales;f_Paludibacteraceae;g_UBA1723;s_UBA1723 sp002371265
s_Unclassified_g_UBA6987	136	4673	54	50	43	161	280	44	22	1731	449	62	d_Bacteria;p_Firmicutes A;c_Clostridia;o_Lachnospirales;f_Lachnospiraceae;g_UBA6987;s_Unclassified_g_UBA6987
s_Bulleidia sp900315065	137	734	10	205	2055	259	49	87	28	437	3581	109	d_Bacteria;p_Firmicutes;c_Bacilli;o_Erysipelotrichales;f_Erysipelotrichaceae;g_Bulleidia;s_Bulleidia sp900315065
s_CAG-791 sp017449745	360	501	301	445	820	791	643	721	370	392	1570	770	d_Bacteria;p_Firmicutes A;c_Clostridia;o_Lachnospirales;f_Lachnospiraceae;g_CAG-791;s_CAG-791 sp017449745
s_Ruminococcus sp016290875	169	939	46	521	2566	103	870	155	82	174	1842	215	d_Bacteria;p_Firmicutes A;c_Clostridia;o_Oscillospirales;f_Ruminococcaceae;g_Ruminococcus;s_Ruminococcus sp016290875
s_CAG-791 sp900319245	1021	247	171	229	323	1542	460	1319	507	244	961	657	d_Bacteria;p_Firmicutes A;c_Clostridia;o_Lachnospirales;f_Lachnospiraceae;g_CAG-791;s_CAG-791 sp900319245
s_Cryptobacteroides sp016291185	400	1157	1315	1132	62	316	1881	695	412	59	41	175	d_Bacteria;p_Bacteroidota;c_Bacteroidia;o_Bacteroidales;f_UBA932;g_Cryptobacteroides;s_Cryptobacteroides sp016291185
s_Unclassified_g_UBA636	638	1093	150	1492	1286	143	456	165	292	215	1376	335	d_Bacteria;p_Firmicutes;c_Bacilli;o_Erysipelotrichales;f_Erysipelotrichaceae;g_UBA636;s_Unclassified_g_UBA636
s_Unclassified_c_Alphaproteobacteria	429	975	75	313	337	1771	188	193	102	278	249	2721	d_Bacteria;p_Proteobacteria;c_Alphaproteobacteria;o_Unclassified_c_Alphaproteobacteria;f_Unclassified_c_Alphaproteobacteria;g_Unclassified_c_Alphaproteobacteria;s_Unclassified_c_Alphaproteobacteria
s_Ruminococcus E sp905235295	215	242	1	1	1924	793	1447	1884	238	585	61	234	d_Bacteria;p_Firmicutes A;c_Clostridia;o_Oscillospirales;f_Acutalibacteraceae;g_Ruminococcus E;s_Ruminococcus E sp905235295
s_Prevotella sp017483785	235	1963	398	593	647	816	645	349	136	729	540	494	d_Bacteria;p_Bacteroidota;c_Bacteroidia;o_Bacteroidales;f_Bacteroidaceae;g_Prevotella;s_Prevotella sp017483785
s_Saccharofermentans sp017427465	227	57	57	52	15	85	177	26	35	2051	4711	25	d_Bacteria;p_Firmicutes A;c_Clostridia;o_Saccharofermentanales;f_Saccharofermentanaceae;g_Saccharofermentans;s_Saccharofermentans sp017427465
s_UBA1711 sp017522105	1842	49	50	653	105	485	1311	2629	99	33	122	123	d_Bacteria;p_Bacteroidota;c_Bacteroidia;o_Bacteroidales;f_P3;g_UBA1711;s_UBA1711 sp017522105
s_UBA4334 sp902800305	346	1011	112	198	1864	137	720	1515	262	645	400	285	d_Bacteria;p_Bacteroidota;c_Bacteroidia;o_Bacteroidales;f_Bacteroidaceae;g_UBA4334;s_UBA4334 sp902800305
s_Scatovivens sp017530505	448	226	1690	255	87	132	786	388	1413	118	123	1817	d_Bacteria;p_Firmicutes A;c_Clostridia;o_TANB77;f_CAG-508;g_Scatovivens;s_Scatovivens sp017530505
s_UBA4372 sp017645305	387	976	589	377	1034	328	608	498	432	1632	346	275	d_Bacteria;p_Bacteroidota;c_Bacteroidia;o_Bacteroidales;f_Bacteroidaceae;g_UBA4372;s_UBA4372 sp017645305
s_RUG420 sp017461005	580	62	242	569	125	950	706	1592	83	907	896	752	d_Bacteria;p_Firmicutes A;c_Clostridia;o_Oscillospirales;f_Acutalibacteraceae;g_RUG420;s_RUG420 sp017461005
s_Prevotella sp002394365	903	843	667	166	1614	359	1106	408	223	682	124	369	d_Bacteria;p_Bacteroidota;c_Bacteroidia;o_Bacteroidales;f_Bacteroidaceae;g_Prevotella;s_Prevotella sp002394365
s_Prevotella sp902785945	467	277	979	386	772	171	1207	692	1856	381	41	226	d_Bacteria;p_Bacteroidota;c_Bacteroidia;o_Bacteroidales;f_Bacteroidaceae;g_Prevotella;s_Prevotella sp902785945
s_CAG-170 sp002404795	509	2890	23	3	1628	508	4	10	0	267	751	851	d_Bacteria;p_Firmicutes A;c_Clostridia;o_Oscillospirales;f_Oscillospiraceae;g_CAG-170;s_CAG-170 sp002404795
s_Fibrobacter sp900142475	242	219	31	93	290	44	134	213	73	507	5496	85	d_Bacteria;p_Fibrobacterota;c_Fibrobacteria;o_Fibrobacterales;f_Fibrobacteraceae;g_Fibrobacter;s_Fibrobacter sp900142475
s_Prevotella sp902778535	365	998	492	470	1530	375	672	891	464	309	144	699	d_Bacteria;p_Bacteroidota;c_Bacteroidia;o_Bacteroidales;f_Bacteroidaceae;g_Prevotella;s_Prevotella sp902778535
s_Prevotella sp016284895	747	727	571	500	1159	369	589	864	204	1225	179	261	d_Bacteria;p_Bacteroidota;c_Bacteroidia;o_Bacteroidales;f_Bacteroidaceae;g_Prevotella;s_Prevotella sp016284895
s_UMGS1781 sp004554705	66	178	2	17	3	258	74	219	840	237	5454	28	d_Bacteria;p_Firmicutes A;c_Clostridia;o_TANB77;f_CAG-508;g_UMGS1781;s_UMGS1781 sp004554705
s_Ruminococcus D sp002391065	138	5877	11	29	1	34	14	27	0	285	914	38	d_Bacteria;p_Firmicutes A;c_Clostridia;o_Oscillospirales;f_Ruminococcaceae;g_Ruminococcus D;s_Ruminococcus D sp002391065
s_Eubacterium Q sp017430325	297	38	192	378	119	15	40	12	11	5944	92	222	d_Bacteria;p_Firmicutes A;c_Clostridia;o_Lachnospirales;f_Lachnospiraceae;g_Eubacterium Q;s_Eubacterium Q sp017430325
s_Quinella sp905236255	0	0	743	4102	2	0	490	1100	246	0	0	673	d_Bacteria;p_Firmicutes C;c_Negativicutes;o_Selenomonadales;f_Selenomonadaceae;g_Quinella;s_Quinella sp905236255
s_NK4A144 sp000622025	83	21	105	443	56	155	629	697	77	90	33	4928	d_Bacteria;p_Firmicutes A;c_Clostridia;o_Lachnospirales;f_Lachnospiraceae;g_NK4A144;s_NK4A144 sp000622025
s_Prevotella sp902800435	563	410	281	282	3121	585	571	564	143	429	132	232	d_Bacteria;p_Bacteroidota;c_Bacteroidia;o_Bacteroidales;f_Bacteroidaceae;g_Prevotella;s_Prevotella sp902800435
s_Prevotella sp017538195	251	1417	657	397	475	496	1275	228	301	1157	397	244	d_Bacteria;p_Bacteroidota;c_Bacteroidia;o_Bacteroidales;f_Bacteroidaceae;g_Prevotella;s_Prevotella sp017538195
s_UBA4334 sp905233285	441	688	459	574	1103	824	455	450	369	1231	257	412	d_Bacteria;p_Bacteroidota;c_Bacteroidia;o_Bacteroidales;f_Bacteroidaceae;g_UBA4334;s_UBA4334 sp905233285
s_RUG572 sp017563185	78	10	1695	240	0	47	2108	2204	833	25	8	15	d_Bacteria;p_Verrucomicrobiota;c_Kiritimatiellae;o_RFP12;f_UBA1067;g_RUG572;s_RUG572 sp017563185
s_Unclassified_g_Plasmodium	460	179	1869	118	59	181	679	322	1508	97	44	1730	d_Eukaryota;p_Apicomplexa;c_Aconoidasida;o_Haemosporida;f_Plasmodiidae;g_Plasmodium;s_Unclassified_g_Plasmodium
s_CAG-1252 sp003445835	68	126	891	1575	0	60	76	139	2165	81	1892	131	d_Bacteria;p_Firmicutes A;c_Clostridia;o_Christensenellales;f_CAG-1252;g_CAG-1252;s_CAG-1252 sp003445835
s_Prevotella sp002372235	793	466	823	415	950	220	242	297	1360	1250	186	179	d_Bacteria;p_Bacteroidota;c_Bacteroidia;o_Bacteroidales;f_Bacteroidaceae;g_Prevotella;s_Prevotella sp002372235
s_RUG420 sp900315285	225	1658	10	475	1588	19	8	12	370	100	1318	1393	d_Bacteria;p_Firmicutes A;c_Clostridia;o_Oscillospirales;f_Acutalibacteraceae;g_RUG420;s_RUG420 sp900315285
s_Limivicinus sp902785115	295	184	500	836	100	914	2851	415	204	162	55	657	d_Bacteria;p_Firmicutes A;c_Clostridia;o_Oscillospirales;f_Oscillospiraceae;g_Limivicinus;s_Limivicinus sp902785115
s_Unclassified_o_Methanobacteriales	329	261	1148	177	254	1529	488	1332	207	710	631	60	d_Archaea;p_Methanobacteriota;c_Methanobacteria;o_Methanobacteriales;f_Unclassified_o_Methanobacteriales;g_Unclassified_o_Methanobacteriales;s_Unclassified_o_Methanobacteriales
s_Cryptobacteroides sp017509685	201	182	1081	1127	1235	654	1195	250	520	300	57	318	d_Bacteria;p_Bacteroidota;c_Bacteroidia;o_Bacteroidales;f_UBA932;g_Cryptobacteroides;s_Cryptobacteroides sp017509685
s_Ruminococcus E sp902797525	158	14	2	4	549	140	2058	520	2009	170	6	1486	d_Bacteria;p_Firmicutes A;c_Clostridia;o_Oscillospirales;f_Acutalibacteraceae;g_Ruminococcus E;s_Ruminococcus E sp902797525
s_Fretibacterium sp017470485	0	1	5330	1495	43	0	234	0	10	0	0	0	d_Bacteria;p_Synergistota;c_Synergistia;o_Synergistales;f_Aminobacteriaceae;g_Fretibacterium;s_Fretibacterium sp017470485
s_CAG-791 sp902801585	386	220	57	148	517	920	387	1169	538	235	1432	1094	d_Bacteria;p_Firmicutes A;c_Clostridia;o_Lachnospirales;f_Lachnospiraceae;g_CAG-791;s_CAG-791 sp902801585
s_Ruminococcus E sp902767845	283	273	15	6	1202	992	1595	1473	115	733	165	242	d_Bacteria;p_Firmicutes A;c_Clostridia;o_Oscillospirales;f_Acutalibacteraceae;g_Ruminococcus E;s_Ruminococcus E sp902767845
s_Limivicinus sp902791215	171	385	770	236	579	703	3408	168	41	136	304	177	d_Bacteria;p_Firmicutes A;c_Clostridia;o_Oscillospirales;f_Oscillospiraceae;g_Limivicinus;s_Limivicinus sp902791215
s_RGIG3315 sp017447305	189	87	358	452	365	17	57	1374	76	10	521	3566	d_Bacteria;p_Firmicutes;c_Bacilli;o_RFN20;f_CAG-826;g_RGIG3315;s_RGIG3315 sp017447305
s_RF16 sp002352705	919	90	1878	393	109	713	1018	1543	147	25	144	84	d_Bacteria;p_Bacteroidota;c_Bacteroidia;o_Bacteroidales;f_Paludibacteraceae;g_RF16;s_RF16 sp002352705
s_Succiniclasticum sp905233365	302	187	409	791	272	874	876	682	694	615	33	1323	d_Bacteria;p_Firmicutes C;c_Negativicutes;o_Acidaminococcales;f_Acidaminococcaceae;g_Succiniclasticum;s_Succiniclasticum sp905233365
s_Ruminococcus sp017519145	2503	142	62	123	3	43	108	3	6	70	3983	6	d_Bacteria;p_Firmicutes A;c_Clostridia;o_Oscillospirales;f_Ruminococcaceae;g_Ruminococcus;s_Ruminococcus sp017519145
s_Ruminococcus E sp902765625	75	69	2	2	3693	269	835	674	520	806	43	61	d_Bacteria;p_Firmicutes A;c_Clostridia;o_Oscillospirales;f_Acutalibacteraceae;g_Ruminococcus E;s_Ruminococcus E sp902765625
s_Prevotella sp017518935	422	738	449	413	1093	97	794	568	1448	388	174	453	d_Bacteria;p_Bacteroidota;c_Bacteroidia;o_Bacteroidales;f_Bacteroidaceae;g_Prevotella;s_Prevotella sp017518935
s_Prevotella sp900199555	134	1234	251	185	406	444	726	591	843	1421	79	722	d_Bacteria;p_Bacteroidota;c_Bacteroidia;o_Bacteroidales;f_Bacteroidaceae;g_Prevotella;s_Prevotella sp900199555
s_Saccharofermentans sp016292215	68	2	3	21	0	23	41	2	33	120	6712	7	d_Bacteria;p_Firmicutes A;c_Clostridia;o_Saccharofermentanales;f_Saccharofermentanaceae;g_Saccharofermentans;s_Saccharofermentans sp016292215
s_UBA3789 sp902788735	85	21	325	928	9	1652	2220	3	0	956	794	28	d_Bacteria;p_Firmicutes;c_Bacilli;o_RF39;f_UBA660;g_UBA3789;s_UBA3789 sp902788735
s_Saccharofermentans sp017649645	148	15	43	56	16	272	178	44	25	921	5206	81	d_Bacteria;p_Firmicutes A;c_Clostridia;o_Saccharofermentanales;f_Saccharofermentanaceae;g_Saccharofermentans;s_Saccharofermentans sp017649645
s_Enterousia sp902788485	5	1	0	0	0	6986	0	0	2	0	11	0	d_Bacteria;p_Proteobacteria;c_Alphaproteobacteria;o_Rs-D84;f_Rs-D84;g_Enterousia;s_Enterousia sp902788485
s_Limivicinus sp902798545	479	228	166	118	82	3772	1192	107	84	246	430	88	d_Bacteria;p_Firmicutes A;c_Clostridia;o_Oscillospirales;f_Oscillospiraceae;g_Limivicinus;s_Limivicinus sp902798545
s_RGIG3506 sp016280895	332	204	1425	392	84	440	779	388	972	122	118	1727	d_Bacteria;p_Firmicutes;c_Bacilli;o_ML615J-28;f_CAG-698;g_RGIG3506;s_RGIG3506 sp016280895
s_Enterousia sp017534945	0	2	0	0	0	6967	1	0	0	0	7	0	d_Bacteria;p_Proteobacteria;c_Alphaproteobacteria;o_Rs-D84;f_Rs-D84;g_Enterousia;s_Enterousia sp017534945
s_UBA1067 sp902780865	1039	91	674	216	1	367	3120	71	120	981	76	206	d_Bacteria;p_Verrucomicrobiota;c_Kiritimatiellae;o_RFP12;f_UBA1067;g_UBA1067;s_UBA1067 sp902780865
s_Desulfovibrio sp002369295	31	40	11	3112	20	11	1426	1424	795	43	13	26	d_Bacteria;p_Desulfobacterota I;c_Desulfovibrionia;o_Desulfovibrionales;f_Desulfovibrionaceae;g_Desulfovibrio;s_Desulfovibrio sp002369295
s_UBA4372 sp902784475	200	135	2682	459	669	109	928	851	636	145	63	61	d_Bacteria;p_Bacteroidota;c_Bacteroidia;o_Bacteroidales;f_Bacteroidaceae;g_UBA4372;s_UBA4372 sp902784475
s_Cryptobacteroides sp002393945	587	521	1381	380	344	702	1334	436	416	123	237	463	d_Bacteria;p_Bacteroidota;c_Bacteroidia;o_Bacteroidales;f_UBA932;g_Cryptobacteroides;s_Cryptobacteroides sp002393945
s_CAG-269 sp017458285	298	120	1506	169	563	698	811	255	799	125	316	1256	d_Bacteria;p_Firmicutes A;c_Clostridia;o_TANB77;f_CAG-508;g_CAG-269;s_CAG-269 sp017458285
s_UBA636 sp902795865	996	433	104	2115	884	143	147	321	522	314	297	622	d_Bacteria;p_Firmicutes;c_Bacilli;o_Erysipelotrichales;f_Erysipelotrichaceae;g_UBA636;s_UBA636 sp902795865
s_Unclassified_g_CAG-1252	242	940	359	219	6	558	67	1858	531	610	1459	37	d_Bacteria;p_Firmicutes A;c_Clostridia;o_Christensenellales;f_CAG-1252;g_CAG-1252;s_Unclassified_g_CAG-1252
s_UBA2834 sp002371895	66	7	3	3	10	101	42	4	9	1010	5627	2	d_Bacteria;p_Patescibacteria;c_Saccharimonadia;o_Saccharimonadales;f_Nanosyncoccaceae;g_UBA2834;s_UBA2834 sp002371895
s_Prevotella sp902780025	856	826	676	247	1334	397	544	410	607	696	89	174	d_Bacteria;p_Bacteroidota;c_Bacteroidia;o_Bacteroidales;f_Bacteroidaceae;g_Prevotella;s_Prevotella sp902780025
s_Cryptobacteroides sp900316675	34	96	82	398	784	449	1416	137	3066	139	204	48	d_Bacteria;p_Bacteroidota;c_Bacteroidia;o_Bacteroidales;f_UBA932;g_Cryptobacteroides;s_Cryptobacteroides sp900316675
s_Paramecium tetraurelia	434	244	1591	139	74	105	648	302	1648	92	65	1507	d_Eukaryota;p_Ciliophora;c_Oligohymenophorea;o_Peniculida;f_Parameciidae;g_Paramecium;s_Paramecium tetraurelia
s_UBA2918 sp017471185	405	381	330	109	283	549	2233	324	1412	331	283	208	d_Bacteria;p_Bacteroidota;c_Bacteroidia;o_Bacteroidales;f_Bacteroidaceae;g_UBA2918;s_UBA2918 sp017471185
s_Prevotella sp017474845	511	604	1193	221	1243	697	678	517	179	540	132	315	d_Bacteria;p_Bacteroidota;c_Bacteroidia;o_Bacteroidales;f_Bacteroidaceae;g_Prevotella;s_Prevotella sp017474845
s_Ruminococcus E sp002394725	134	112	0	2	105	217	1763	2585	202	1372	51	287	d_Bacteria;p_Firmicutes A;c_Clostridia;o_Oscillospirales;f_Acutalibacteraceae;g_Ruminococcus E;s_Ruminococcus E sp002394725
s_Quinella sp015206805	89	45	427	4737	48	50	404	276	173	32	8	526	d_Bacteria;p_Firmicutes C;c_Negativicutes;o_Selenomonadales;f_Selenomonadaceae;g_Quinella;s_Quinella sp015206805
s_CAG-177 sp905235625	678	228	2376	14	95	101	207	152	2436	81	168	268	d_Bacteria;p_Firmicutes A;c_Clostridia;o_Oscillospirales;f_Acutalibacteraceae;g_CAG-177;s_CAG-177 sp905235625
s_Unclassified_g_Ventricola	724	172	342	1297	60	492	453	521	105	2480	87	49	d_Bacteria;p_Firmicutes A;c_Clostridia;o_Christensenellales;f_CAG-74;g_Ventricola;s_Unclassified_g_Ventricola
s_Nanosyncoccus sp017404955	7	48	2	280	2	1	6414	4	0	2	3	17	d_Bacteria;p_Patescibacteria;c_Saccharimonadia;o_Saccharimonadales;f_Nanosyncoccaceae;g_Nanosyncoccus;s_Nanosyncoccus sp017404955
s_Methanobrevibacter A sp902764455	145	162	953	97	97	193	2061	1694	199	780	364	31	d_Archaea;p_Methanobacteriota;c_Methanobacteria;o_Methanobacteriales;f_Methanobacteriaceae;g_Methanobrevibacter A;s_Methanobrevibacter A sp902764455
s_UBA3636 sp017413145	133	18	151	70	0	1608	1426	352	980	946	6	1080	d_Bacteria;p_Verrucomicrobiota;c_Kiritimatiellae;o_RFP12;f_UBA3636;g_UBA3636;s_UBA3636 sp017413145
s_Prevotella pectinovora	987	1215	240	298	320	227	324	1319	130	874	389	425	d_Bacteria;p_Bacteroidota;c_Bacteroidia;o_Bacteroidales;f_Bacteroidaceae;g_Prevotella;s_Prevotella pectinovora
s_Fibrobacter sp900316465	16	10	23	31	14	28	150	13	20	517	5878	42	d_Bacteria;p_Fibrobacterota;c_Fibrobacteria;o_Fibrobacterales;f_Fibrobacteraceae;g_Fibrobacter;s_Fibrobacter sp900316465
s_Cryptobacteroides sp017477465	578	47	328	479	84	749	1248	1312	951	81	137	746	d_Bacteria;p_Bacteroidota;c_Bacteroidia;o_Bacteroidales;f_UBA932;g_Cryptobacteroides;s_Cryptobacteroides sp017477465
s_Prevotella sp017458005	566	1027	629	533	963	339	426	663	662	316	155	450	d_Bacteria;p_Bacteroidota;c_Bacteroidia;o_Bacteroidales;f_Bacteroidaceae;g_Prevotella;s_Prevotella sp017458005
s_Prevotella sp017965725	196	290	234	138	794	357	1250	724	1472	111	82	1069	d_Bacteria;p_Bacteroidota;c_Bacteroidia;o_Bacteroidales;f_Bacteroidaceae;g_Prevotella;s_Prevotella sp017965725
s_Neocallimastix sp. JGI-2020a	417	170	1538	81	60	206	612	238	2352	244	43	750	d_Eukaryota;p_Chytridiomycota;c_Neocallimastigomycetes;o_Neocallimastigales;f_Neocallimastigaceae;g_Neocallimastix;s_Neocallimastix sp. JGI-2020a
s_Unclassified_g_Dysosmobacter	428	588	455	755	46	918	1848	393	162	190	160	746	d_Bacteria;p_Firmicutes A;c_Clostridia;o_Oscillospirales;f_Oscillospiraceae;g_Dysosmobacter;s_Unclassified_g_Dysosmobacter
s_Unclassified_g_Methanobrevibacter B	50	2	5640	23	7	215	30	22	348	159	132	59	d_Archaea;p_Methanobacteriota;c_Methanobacteria;o_Methanobacteriales;f_Methanobacteriaceae;g_Methanobrevibacter B;s_Unclassified_g_Methanobrevibacter B
s_Eubacterium Q sp000687975	2115	42	86	1199	4	123	341	7	100	737	1661	257	d_Bacteria;p_Firmicutes A;c_Clostridia;o_Lachnospirales;f_Lachnospiraceae;g_Eubacterium Q;s_Eubacterium Q sp000687975
s_Sodaliphilus sp900770215	91	2991	2	38	1006	53	160	160	28	384	1383	367	d_Bacteria;p_Bacteroidota;c_Bacteroidia;o_Bacteroidales;f_Muribaculaceae;g_Sodaliphilus;s_Sodaliphilus sp900770215
s_Fibrobacter sp002395745	2	0	765	781	1	83	3775	48	9	116	1059	6	d_Bacteria;p_Fibrobacterota;c_Fibrobacteria;o_Fibrobacterales;f_Fibrobacteraceae;g_Fibrobacter;s_Fibrobacter sp002395745
s_Methanocorpusculum sp017399555	112	1146	0	7	1331	3	54	586	100	593	1843	866	d_Archaea;p_Halobacteriota;c_Methanomicrobia;o_Methanomicrobiales;f_Methanocorpusculaceae;g_Methanocorpusculum;s_Methanocorpusculum sp017399555
s_RGIG5612 sp017459985	542	336	409	206	330	851	576	1205	349	234	1209	388	d_Bacteria;p_Firmicutes A;c_Clostridia;o_Lachnospirales;f_Lachnospiraceae;g_RGIG5612;s_RGIG5612 sp017459985
s_UBA3636 sp017457625	24	32	79	21	2	1592	1451	387	919	1126	8	981	d_Bacteria;p_Verrucomicrobiota;c_Kiritimatiellae;o_RFP12;f_UBA3636;g_UBA3636;s_UBA3636 sp017457625
s_Duodenibacillus sp900542805	398	605	0	783	401	1	1	0	0	304	144	3978	d_Bacteria;p_Proteobacteria;c_Gammaproteobacteria;o_Burkholderiales;f_Burkholderiaceae;g_Duodenibacillus;s_Duodenibacillus sp900542805
s_Unclassified_p__Oomycota	337	111	1500	138	110	148	806	311	982	119	33	2003	d_Eukaryota;p_Oomycota;c_Unclassified_p__Oomycota;o_Unclassified_p__Oomycota;f_Unclassified_p__Oomycota;g_Unclassified_p__Oomycota;s_Unclassified_p__Oomycota
s_Alloprevotella sp900321445	811	261	347	311	293	359	249	393	2147	846	401	171	d_Bacteria;p_Bacteroidota;c_Bacteroidia;o_Bacteroidales;f_Bacteroidaceae;g_Alloprevotella;s_Alloprevotella sp900321445
s_Prevotella sp016286995	191	403	827	424	1470	527	535	836	466	347	51	500	d_Bacteria;p_Bacteroidota;c_Bacteroidia;o_Bacteroidales;f_Bacteroidaceae;g_Prevotella;s_Prevotella sp016286995
s_Sodaliphilus sp017477555	88	48	124	683	89	1140	2639	386	788	38	46	495	d_Bacteria;p_Bacteroidota;c_Bacteroidia;o_Bacteroidales;f_Muribaculaceae;g_Sodaliphilus;s_Sodaliphilus sp017477555
s_CAG-1782 sp017476265	759	1056	226	1166	1	1117	621	453	9	465	670	21	d_Bacteria;p_Firmicutes A;c_Clostridia;o_Christensenellales;f_DTU072;g_CAG-1782;s_CAG-1782 sp017476265
s_Limimorpha sp017651645	598	350	401	554	632	1165	841	286	336	507	625	256	d_Bacteria;p_Bacteroidota;c_Bacteroidia;o_Bacteroidales;f_F082;g_Limimorpha;s_Limimorpha sp017651645
s_Prevotella sp017483805	555	511	910	564	1060	911	693	499	58	428	51	278	d_Bacteria;p_Bacteroidota;c_Bacteroidia;o_Bacteroidales;f_Bacteroidaceae;g_Prevotella;s_Prevotella sp017483805
s_RGIG5755 sp017533915	257	287	1152	1113	225	597	805	225	770	127	157	797	d_Bacteria;p_Firmicutes A;c_Clostridia;o_Peptostreptococcales;f_Anaerovoracaceae;g_RGIG5755;s_RGIG5755 sp017533915
s_Methanobrevibacter A sp017468685	304	189	1128	844	33	498	1190	299	641	192	142	1045	d_Archaea;p_Methanobacteriota;c_Methanobacteria;o_Methanobacteriales;f_Methanobacteriaceae;g_Methanobrevibacter A;s_Methanobrevibacter A sp017468685
s_Succiniclasticum sp017460905	397	512	372	1291	356	662	348	614	556	269	186	932	d_Bacteria;p_Firmicutes C;c_Negativicutes;o_Acidaminococcales;f_Acidaminococcaceae;g_Succiniclasticum;s_Succiniclasticum sp017460905
s_Unclassified_g_Acidaminococcus	214	757	116	59	2556	62	79	137	78	283	1739	413	d_Bacteria;p_Firmicutes C;c_Negativicutes;o_Acidaminococcales;f_Acidaminococcaceae;g_Acidaminococcus;s_Unclassified_g_Acidaminococcus
s_UBA4285 sp902784165	666	458	59	230	1814	246	419	193	202	1077	911	190	d_Bacteria;p_Firmicutes A;c_Clostridia;o_Lachnospirales;f_Lachnospiraceae;g_UBA4285;s_UBA4285 sp902784165
s_Prevotella sp902771785	269	1081	532	454	785	227	668	719	353	740	250	378	d_Bacteria;p_Bacteroidota;c_Bacteroidia;o_Bacteroidales;f_Bacteroidaceae;g_Prevotella;s_Prevotella sp902771785
s_RUG13091 sp902785645	333	146	1248	197	91	108	329	2207	815	125	141	672	d_Bacteria;p_Firmicutes;c_Bacilli;o_RFN20;f_CAG-826;g_RUG13091;s_RUG13091 sp902785645
s_RUG11142 sp902766215	18	62	14	14	19	18	9	8	5	21	6197	21	d_Bacteria;p_Firmicutes A;c_Clostridia;o_Oscillospirales;f_Oscillospiraceae;g_RUG11142;s_RUG11142 sp902766215
s_Unclassified_f_Anaeroplasmataceae	550	223	1596	142	68	117	526	262	1488	77	138	1217	d_Bacteria;p_Firmicutes;c_Bacilli;o_Acholeplasmatales;f_Anaeroplasmataceae;g_Unclassified_f_Anaeroplasmataceae;s_Unclassified_f_Anaeroplasmataceae
s_Methanobrevibacter A sp900320955	903	552	236	49	105	503	295	557	47	797	2285	73	d_Archaea;p_Methanobacteriota;c_Methanobacteria;o_Methanobacteriales;f_Methanobacteriaceae;g_Methanobrevibacter A;s_Methanobrevibacter A sp900320955
s_Clostridium R sp900321915	604	756	152	204	1359	527	500	737	301	562	109	586	d_Bacteria;p_Firmicutes A;c_Clostridia;o_Lachnospirales;f_Lachnospiraceae;g_Clostridium R;s_Clostridium R sp900321915
s_Blautia A sp017475035	639	239	216	238	476	972	939	519	258	488	1085	324	d_Bacteria;p_Firmicutes A;c_Clostridia;o_Lachnospirales;f_Lachnospiraceae;g_Blautia A;s_Blautia A sp017475035
s_Methanobrevibacter A sp017460025	173	500	326	401	953	779	1522	420	101	884	292	38	d_Archaea;p_Methanobacteriota;c_Methanobacteria;o_Methanobacteriales;f_Methanobacteriaceae;g_Methanobrevibacter A;s_Methanobrevibacter A sp017460025
s_Methanobrevibacter A millerae B	414	614	315	152	254	2108	1008	383	86	799	178	70	d_Archaea;p_Methanobacteriota;c_Methanobacteria;o_Methanobacteriales;f_Methanobacteriaceae;g_Methanobrevibacter A;s_Methanobrevibacter A millerae B
s_SFMI01 sp902764185	120	1472	61	62	11	1550	177	40	7	1399	1358	81	d_Bacteria;p_Firmicutes A;c_Clostridia;o_Christensenellales;f_CAG-74;g_SFMI01;s_SFMI01 sp902764185
s_RUG191 sp905234245	383	323	948	925	344	742	346	1242	106	391	119	468	d_Bacteria;p_Firmicutes A;c_Clostridia;o_Lachnospirales;f_Lachnospiraceae;g_RUG191;s_RUG191 sp905234245
s_RF16 sp002354055	589	78	3502	243	13	679	539	394	43	10	119	107	d_Bacteria;p_Bacteroidota;c_Bacteroidia;o_Bacteroidales;f_Paludibacteraceae;g_RF16;s_RF16 sp002354055
s_Unclassified_p_Firmicutes A	195	326	433	453	170	89	321	423	423	903	2344	234	d_Bacteria;p_Firmicutes A;c_Unclassified_p_Firmicutes A;o_Unclassified_p_Firmicutes A;f_Unclassified_p_Firmicutes A;g_Unclassified_p_Firmicutes A;s_Unclassified_p_Firmicutes A
s_UBA4334 sp002342585	1091	194	287	128	1539	254	383	898	151	755	97	535	d_Bacteria;p_Bacteroidota;c_Bacteroidia;o_Bacteroidales;f_Bacteroidaceae;g_UBA4334;s_UBA4334 sp002342585
s_CAG-791 sp900101015	246	455	165	260	691	563	775	541	233	260	1680	441	d_Bacteria;p_Firmicutes A;c_Clostridia;o_Lachnospirales;f_Lachnospiraceae;g_CAG-791;s_CAG-791 sp900101015
s_UBA4372 sp900316355	321	425	420	244	1864	309	461	754	291	713	84	411	d_Bacteria;p_Bacteroidota;c_Bacteroidia;o_Bacteroidales;f_Bacteroidaceae;g_UBA4372;s_UBA4372 sp900316355
s_Treponema D sp017963165	180	666	322	373	873	177	249	1281	132	135	415	1490	d_Bacteria;p_Spirochaetota;c_Spirochaetia;o_Treponematales;f_Treponemataceae;g_Treponema D;s_Treponema D sp017963165
s_Quinella sp017484005	2	1	588	4305	68	3	511	459	147	6	0	200	d_Bacteria;p_Firmicutes C;c_Negativicutes;o_Selenomonadales;f_Selenomonadaceae;g_Quinella;s_Quinella sp017484005
s_HGM10836 sp900772095	2034	67	128	90	85	359	503	2861	14	55	45	45	d_Bacteria;p_Firmicutes;c_Bacilli;o_RF39;f_UBA660;g_HGM10836;s_HGM10836 sp900772095
s_Ruminococcus E sp902777275	157	35	0	3	918	610	573	1126	1785	291	400	382	d_Bacteria;p_Firmicutes A;c_Clostridia;o_Oscillospirales;f_Acutalibacteraceae;g_Ruminococcus E;s_Ruminococcus E sp902777275
s_Unclassified_g_UBA6382	1938	595	22	114	2	274	1135	414	271	257	1149	97	d_Bacteria;p_Bacteroidota;c_Bacteroidia;o_Bacteroidales;f_Bacteroidaceae;g_UBA6382;s_Unclassified_g_UBA6382
s_Prevotella sp002353205	364	521	990	696	863	180	626	635	303	225	364	494	d_Bacteria;p_Bacteroidota;c_Bacteroidia;o_Bacteroidales;f_Bacteroidaceae;g_Prevotella;s_Prevotella sp002353205
s_UBA1711 sp002373995	1417	36	122	1546	28	513	1403	848	99	41	123	78	d_Bacteria;p_Bacteroidota;c_Bacteroidia;o_Bacteroidales;f_P3;g_UBA1711;s_UBA1711 sp002373995
s_RUG334 sp900317935	404	216	1575	118	80	341	824	284	1321	118	339	630	d_Bacteria;p_Riflebacteria;c_Ozemobacteria;o_Ozemobacterales;f_Ozemobacteraceae;g_RUG334;s_RUG334 sp900317935
s_CAG-590 sp902793335	435	884	318	347	665	438	600	1083	227	805	146	285	d_Bacteria;p_Firmicutes A;c_Clostridia;o_Lachnospirales;f_Lachnospiraceae;g_CAG-590;s_CAG-590 sp902793335
s_Unclassified_f_Coprobacillaceae	91	2477	239	45	83	10	46	36	45	1	3083	76	d_Bacteria;p_Firmicutes;c_Bacilli;o_Erysipelotrichales;f_Coprobacillaceae;g_Unclassified_f_Coprobacillaceae;s_Unclassified_f_Coprobacillaceae
s_Firm-16 sp902802325	1	4	207	35	14	19	3	24	4	3	5912	1	d_Bacteria;p_Firmicutes A;c_Clostridia;o_Saccharofermentanales;f_Saccharofermentanaceae;g_Firm-16;s_Firm-16 sp902802325
s_RUG12372 sp902777615	73	3	563	1615	324	120	963	1039	509	119	69	821	d_Bacteria;p_Firmicutes C;c_Negativicutes;o_Selenomonadales;f_Selenomonadaceae;g_RUG12372;s_RUG12372 sp902777615
s_Prevotella sp905233555	31	176	190	166	328	465	436	221	3269	662	27	225	d_Bacteria;p_Bacteroidota;c_Bacteroidia;o_Bacteroidales;f_Bacteroidaceae;g_Prevotella;s_Prevotella sp905233555
s_Copromorpha sp017431785	502	464	329	680	175	1006	880	293	146	624	651	442	d_Bacteria;p_Firmicutes A;c_Clostridia;o_Peptostreptococcales;f_Anaerovoracaceae;g_Copromorpha;s_Copromorpha sp017431785
s_Methanobrevibacter A sp017434555	235	200	778	822	165	1284	698	1096	114	591	62	145	d_Archaea;p_Methanobacteriota;c_Methanobacteria;o_Methanobacteriales;f_Methanobacteriaceae;g_Methanobrevibacter A;s_Methanobrevibacter A sp017434555
s_Quinella sp017614505	0	0	932	4859	0	0	9	258	35	0	0	97	d_Bacteria;p_Firmicutes C;c_Negativicutes;o_Selenomonadales;f_Selenomonadaceae;g_Quinella;s_Quinella sp017614505
s_Unclassified_g_Bacteroides	318	960	606	414	1118	285	669	502	363	467	260	220	d_Bacteria;p_Bacteroidota;c_Bacteroidia;o_Bacteroidales;f_Bacteroidaceae;g_Bacteroides;s_Unclassified_g_Bacteroides
s_UBA9845 sp017539765	435	336	5	12	5	314	668	36	90	27	1007	3235	d_Bacteria;p_Firmicutes A;c_Clostridia;o_Christensenellales;f_UBA1242;g_UBA9845;s_UBA9845 sp017539765
s_Scatocola sp902778645	435	424	1301	175	100	211	704	230	905	329	116	1236	d_Bacteria;p_Proteobacteria;c_Alphaproteobacteria;o_RF32;f_CAG-239;g_Scatocola;s_Scatocola sp902778645
s_UBA1217 sp902793295	671	391	40	1003	562	1983	336	961	23	21	156	18	d_Bacteria;p_Bacteroidota;c_Bacteroidia;o_Bacteroidales;f_P3;g_UBA1217;s_UBA1217 sp902793295
s_Prevotella sp017541365	342	731	70	380	372	38	1278	190	343	618	1042	756	d_Bacteria;p_Bacteroidota;c_Bacteroidia;o_Bacteroidales;f_Bacteroidaceae;g_Prevotella;s_Prevotella sp017541365
s_Prevotella sp905235905	96	242	696	90	54	37	519	3193	829	338	34	29	d_Bacteria;p_Bacteroidota;c_Bacteroidia;o_Bacteroidales;f_Bacteroidaceae;g_Prevotella;s_Prevotella sp905235905
s_UBA1711 sp017448185	1395	152	40	766	383	81	1191	1083	45	810	89	113	d_Bacteria;p_Bacteroidota;c_Bacteroidia;o_Bacteroidales;f_P3;g_UBA1711;s_UBA1711 sp017448185
s_Prevotella sp017442825	468	733	525	246	1434	278	302	281	1097	278	201	297	d_Bacteria;p_Bacteroidota;c_Bacteroidia;o_Bacteroidales;f_Bacteroidaceae;g_Prevotella;s_Prevotella sp017442825
s_Ruminococcus E sp002353935	316	262	957	41	300	929	448	460	1767	375	49	235	d_Bacteria;p_Firmicutes A;c_Clostridia;o_Oscillospirales;f_Acutalibacteraceae;g_Ruminococcus E;s_Ruminococcus E sp002353935
s_Copromorpha sp017459895	510	358	148	913	82	566	1452	197	428	746	564	174	d_Bacteria;p_Firmicutes A;c_Clostridia;o_Peptostreptococcales;f_Anaerovoracaceae;g_Copromorpha;s_Copromorpha sp017459895
s_Cryptobacteroides sp905235535	151	52	2899	1111	54	210	624	74	786	48	20	80	d_Bacteria;p_Bacteroidota;c_Bacteroidia;o_Bacteroidales;f_UBA932;g_Cryptobacteroides;s_Cryptobacteroides sp905235535
s_Bilifractor sp000702845	336	321	156	556	438	715	925	332	290	341	1340	347	d_Bacteria;p_Firmicutes A;c_Clostridia;o_Lachnospirales;f_Lachnospiraceae;g_Bilifractor;s_Bilifractor sp000702845
s_CAG-1782 sp002349735	43	90	17	57	0	66	36	8	1	42	5736	0	d_Bacteria;p_Firmicutes A;c_Clostridia;o_Christensenellales;f_DTU072;g_CAG-1782;s_CAG-1782 sp002349735
s_ER4 sp017458885	260	67	1012	808	2	731	1637	451	195	204	13	702	d_Bacteria;p_Firmicutes A;c_Clostridia;o_Oscillospirales;f_Oscillospiraceae;g_ER4;s_ER4 sp017458885
s_Prevotella sp017964785	209	361	568	345	1059	177	659	295	215	2074	20	98	d_Bacteria;p_Bacteroidota;c_Bacteroidia;o_Bacteroidales;f_Bacteroidaceae;g_Prevotella;s_Prevotella sp017964785
s_Cryptobacteroides sp902790635	22	228	21	192	15	24	472	79	4903	20	6	35	d_Bacteria;p_Bacteroidota;c_Bacteroidia;o_Bacteroidales;f_UBA932;g_Cryptobacteroides;s_Cryptobacteroides sp902790635
s_RUG099 sp017432075	421	132	730	677	249	860	779	414	143	249	855	506	d_Bacteria;p_Firmicutes A;c_Clostridia;o_Peptostreptococcales;f_Anaerovoracaceae;g_RUG099;s_RUG099 sp017432075
s_Copromorpha sp902796875	515	571	55	865	81	546	1002	259	92	1009	686	327	d_Bacteria;p_Firmicutes A;c_Clostridia;o_Peptostreptococcales;f_Anaerovoracaceae;g_Copromorpha;s_Copromorpha sp902796875
s_RUG14258 sp902797345	1606	1495	463	23	3	566	20	7	7	1077	735	2	d_Bacteria;p_Firmicutes A;c_Clostridia;o_Peptostreptococcales;f_Anaerovoracaceae;g_RUG14258;s_RUG14258 sp902797345
s_Unclassified_g_CAG-793	37	18	2	28	543	399	15	30	3	46	4847	27	d_Bacteria;p_Firmicutes A;c_Clostridia;o_TANB77;f_CAG-508;g_CAG-793;s_Unclassified_g_CAG-793
s_Succinivibrio sp900316175	62	859	58	1951	251	79	466	366	34	70	425	1372	d_Bacteria;p_Proteobacteria;c_Gammaproteobacteria;o_Enterobacterales;f_Succinivibrionaceae;g_Succinivibrio;s_Succinivibrio sp900316175
s_AC2028 sp900320825	177	99	138	101	109	129	268	133	104	1879	2717	132	d_Bacteria;p_Firmicutes A;c_Clostridia;o_Lachnospirales;f_Lachnospiraceae;g_AC2028;s_AC2028 sp900320825
s_UBA3839 sp002393575	197	328	244	213	1132	182	367	277	240	1594	858	344	d_Bacteria;p_Bacteroidota;c_Bacteroidia;o_Bacteroidales;f_Bacteroidaceae;g_UBA3839;s_UBA3839 sp002393575
s_UBA3789 sp902780585	1154	171	622	387	490	160	576	462	460	592	336	562	d_Bacteria;p_Firmicutes;c_Bacilli;o_RF39;f_UBA660;g_UBA3789;s_UBA3789 sp902780585
s_UBA1066 sp902776305	329	800	71	188	330	481	536	628	222	223	1392	761	d_Bacteria;p_Firmicutes A;c_Clostridia;o_Lachnospirales;f_Lachnospiraceae;g_UBA1066;s_UBA1066 sp902776305
s_Treponema D sp900317625	45	4250	36	36	770	104	25	135	16	27	357	148	d_Bacteria;p_Spirochaetota;c_Spirochaetia;o_Treponematales;f_Treponemataceae;g_Treponema D;s_Treponema D sp900317625
s_Fibrobacter sp900142545	35	3	54	27	16	31	192	7	14	2000	3545	10	d_Bacteria;p_Fibrobacterota;c_Fibrobacteria;o_Fibrobacterales;f_Fibrobacteraceae;g_Fibrobacter;s_Fibrobacter sp900142545
s_Prevotella sp905234265	363	430	442	384	797	1174	392	511	131	147	79	1080	d_Bacteria;p_Bacteroidota;c_Bacteroidia;o_Bacteroidales;f_Bacteroidaceae;g_Prevotella;s_Prevotella sp905234265
s_Prevotella sp900551275	65	3535	28	90	166	23	176	49	5	134	1388	267	d_Bacteria;p_Bacteroidota;c_Bacteroidia;o_Bacteroidales;f_Bacteroidaceae;g_Prevotella;s_Prevotella sp900551275
s_UBA1067 sp017406465	1371	156	997	329	0	533	1115	111	119	875	106	200	d_Bacteria;p_Verrucomicrobiota;c_Kiritimatiellae;o_RFP12;f_UBA1067;g_UBA1067;s_UBA1067 sp017406465
s_Porcincola sp902785635	424	240	117	269	367	1012	755	692	355	378	887	406	d_Bacteria;p_Firmicutes A;c_Clostridia;o_Lachnospirales;f_Lachnospiraceae;g_Porcincola;s_Porcincola sp902785635
s_RUG762 sp902802795	570	286	2	45	235	60	159	222	1969	1950	137	267	d_Bacteria;p_Firmicutes A;c_Clostridia;o_Oscillospirales;f_Acutalibacteraceae;g_RUG762;s_RUG762 sp902802795
s_CAG-269 sp017429505	196	83	23	15	1248	415	19	316	26	75	2866	612	d_Bacteria;p_Firmicutes A;c_Clostridia;o_TANB77;f_CAG-508;g_CAG-269;s_CAG-269 sp017429505
s_Treponema D sp902792795	141	415	1310	955	44	90	272	324	441	19	32	1836	d_Bacteria;p_Spirochaetota;c_Spirochaetia;o_Treponematales;f_Treponemataceae;g_Treponema D;s_Treponema D sp902792795
s_Cryptobacteroides sp017427885	138	81	39	130	0	194	1247	1741	262	935	0	1110	d_Bacteria;p_Bacteroidota;c_Bacteroidia;o_Bacteroidales;f_UBA932;g_Cryptobacteroides;s_Cryptobacteroides sp017427885
s_Unclassified_g_Naegleria	340	126	1301	81	45	123	594	246	1335	117	44	1522	d_Eukaryota;p_Heterolobosea;c_Unclassified_p__Heterolobosea;o_Unclassified_p__Heterolobosea;f_Vahlkampfiidae;g_Naegleria;s_Unclassified_g_Naegleria
s_Ruminococcus E sp017404145	128	85	17	22	1741	691	674	1299	299	511	234	161	d_Bacteria;p_Firmicutes A;c_Clostridia;o_Oscillospirales;f_Acutalibacteraceae;g_Ruminococcus E;s_Ruminococcus E sp017404145
s_Cryptobacteroides sp017627955	46	30	335	529	89	132	4351	126	45	39	79	57	d_Bacteria;p_Bacteroidota;c_Bacteroidia;o_Bacteroidales;f_UBA932;g_Cryptobacteroides;s_Cryptobacteroides sp017627955
s_SIG220 sp015059065	81	58	5333	47	17	15	17	83	9	30	52	115	d_Bacteria;p_Firmicutes;c_Bacilli;o_RFN20;f_CAG-826;g_SIG220;s_SIG220 sp015059065
s_UBA1711 sp902782185	2140	106	112	2802	27	98	192	87	33	89	34	136	d_Bacteria;p_Bacteroidota;c_Bacteroidia;o_Bacteroidales;f_P3;g_UBA1711;s_UBA1711 sp902782185
s_Fibrobacter succinogenes O	21	7	23	69	6	19	166	15	20	514	4971	14	d_Bacteria;p_Fibrobacterota;c_Fibrobacteria;o_Fibrobacterales;f_Fibrobacteraceae;g_Fibrobacter;s_Fibrobacter succinogenes O
s_Ruminococcus flavefaciens C	1615	733	32	201	1	38	108	13	7	70	2996	27	d_Bacteria;p_Firmicutes A;c_Clostridia;o_Oscillospirales;f_Ruminococcaceae;g_Ruminococcus;s_Ruminococcus flavefaciens C
s_UBA1711 sp900317285	862	143	7	147	447	518	264	155	1657	1049	196	379	d_Bacteria;p_Bacteroidota;c_Bacteroidia;o_Bacteroidales;f_P3;g_UBA1711;s_UBA1711 sp900317285
s_Butyrivibrio sp017551665	465	913	400	1958	699	271	220	135	95	225	329	112	d_Bacteria;p_Firmicutes A;c_Clostridia;o_Lachnospirales;f_Lachnospiraceae;g_Butyrivibrio;s_Butyrivibrio sp017551665
s_Saccharofermentans sp016292145	15	4	2	10	2	3	37	3	20	1137	4581	0	d_Bacteria;p_Firmicutes A;c_Clostridia;o_Saccharofermentanales;f_Saccharofermentanaceae;g_Saccharofermentans;s_Saccharofermentans sp016292145
s_Methanobrevibacter A sp902774605	19	126	1081	1209	55	502	1584	536	81	86	495	38	d_Archaea;p_Methanobacteriota;c_Methanobacteria;o_Methanobacteriales;f_Methanobacteriaceae;g_Methanobrevibacter A;s_Methanobrevibacter A sp902774605
s_UBA1711 sp900316055	736	193	1435	547	926	537	504	249	211	368	30	48	d_Bacteria;p_Bacteroidota;c_Bacteroidia;o_Bacteroidales;f_P3;g_UBA1711;s_UBA1711 sp900316055
s_UBA1179 sp902774335	1097	211	96	945	1644	151	867	163	247	171	90	92	d_Bacteria;p_Bacteroidota;c_Bacteroidia;o_Bacteroidales;f_Bacteroidaceae;g_UBA1179;s_UBA1179 sp902774335
s_Prevotella sp900314455	90	2014	0	0	1490	20	7	22	2	196	1843	81	d_Bacteria;p_Bacteroidota;c_Bacteroidia;o_Bacteroidales;f_Bacteroidaceae;g_Prevotella;s_Prevotella sp900314455
s_Treponema D sp017550685	58	314	125	3534	461	77	164	438	40	98	169	273	d_Bacteria;p_Spirochaetota;c_Spirochaetia;o_Treponematales;f_Treponemataceae;g_Treponema D;s_Treponema D sp017550685
s_Succiniclasticum sp017554485	274	102	589	791	368	570	579	624	546	415	114	764	d_Bacteria;p_Firmicutes C;c_Negativicutes;o_Acidaminococcales;f_Acidaminococcaceae;g_Succiniclasticum;s_Succiniclasticum sp017554485
s_Cryptobacteroides sp900320795	328	146	1213	588	329	790	669	306	391	129	194	653	d_Bacteria;p_Bacteroidota;c_Bacteroidia;o_Bacteroidales;f_UBA932;g_Cryptobacteroides;s_Cryptobacteroides sp900320795
s_Cryptobacteroides sp000433355	82	1329	62	21	18	51	31	20	34	598	3439	26	d_Bacteria;p_Bacteroidota;c_Bacteroidia;o_Bacteroidales;f_UBA932;g_Cryptobacteroides;s_Cryptobacteroides sp000433355
s_Unclassified_g_UBA2813	296	1723	8	15	5	120	15	10	0	267	1307	1939	d_Bacteria;p_Cyanobacteria;c_Vampirovibrionia;o_Gastranaerophilales;f_Gastranaerophilaceae;g_UBA2813;s_Unclassified_g_UBA2813
s_Copromorpha sp902786815	548	219	652	676	9	2532	398	79	70	241	189	85	d_Bacteria;p_Firmicutes A;c_Clostridia;o_Peptostreptococcales;f_Anaerovoracaceae;g_Copromorpha;s_Copromorpha sp902786815
s_Cryptobacteroides sp002371115	128	22	1913	774	95	493	1076	273	490	40	89	293	d_Bacteria;p_Bacteroidota;c_Bacteroidia;o_Bacteroidales;f_UBA932;g_Cryptobacteroides;s_Cryptobacteroides sp002371115
s_UBA4372 sp002395775	408	384	746	269	528	688	1057	275	603	233	176	314	d_Bacteria;p_Bacteroidota;c_Bacteroidia;o_Bacteroidales;f_Bacteroidaceae;g_UBA4372;s_UBA4372 sp002395775
s_RUG11224 sp902767005	21	9	45	21	11	5373	26	1	4	44	89	30	d_Bacteria;p_Firmicutes;c_Bacilli;o_RF39;f_UBA660;g_RUG11224;s_RUG11224 sp902767005
s_Cryptobacteroides sp017423025	98	54	2529	982	53	152	1025	138	263	47	157	170	d_Bacteria;p_Bacteroidota;c_Bacteroidia;o_Bacteroidales;f_UBA932;g_Cryptobacteroides;s_Cryptobacteroides sp017423025
s_Eubacterium B sp902797405	324	527	59	1721	1828	115	74	136	93	107	459	219	d_Bacteria;p_Firmicutes A;c_Clostridia;o_Peptostreptococcales;f_Anaerovoracaceae;g_Eubacterium B;s_Eubacterium B sp902797405
s_Prevotella sp902769805	1178	502	199	534	663	248	638	485	253	676	164	113	d_Bacteria;p_Bacteroidota;c_Bacteroidia;o_Bacteroidales;f_Bacteroidaceae;g_Prevotella;s_Prevotella sp902769805
s_RUG410 sp017543835	35	421	0	21	30	3	54	4	0	4033	641	399	d_Bacteria;p_Proteobacteria;c_Alphaproteobacteria;o_RF32;f_CAG-239;g_RUG410;s_RUG410 sp017543835
s_UBA1711 sp900318835	488	744	53	1174	1520	186	351	168	115	151	557	127	d_Bacteria;p_Bacteroidota;c_Bacteroidia;o_Bacteroidales;f_P3;g_UBA1711;s_UBA1711 sp900318835
s_Prevotella albensis	728	543	535	160	944	91	423	158	124	824	726	377	d_Bacteria;p_Bacteroidota;c_Bacteroidia;o_Bacteroidales;f_Bacteroidaceae;g_Prevotella;s_Prevotella albensis
s_UBA1067 sp002351765	198	28	255	75	0	3333	704	837	54	85	37	20	d_Bacteria;p_Verrucomicrobiota;c_Kiritimatiellae;o_RFP12;f_UBA1067;g_UBA1067;s_UBA1067 sp002351765
s_UBA1179 sp902802285	212	69	60	1195	166	927	591	596	269	633	803	104	d_Bacteria;p_Bacteroidota;c_Bacteroidia;o_Bacteroidales;f_Bacteroidaceae;g_UBA1179;s_UBA1179 sp902802285
s_UBA737 sp902796165	0	0	118	305	0	137	4990	3	0	34	37	0	d_Bacteria;p_Firmicutes A;c_Clostridia;o_Oscillospirales;f_Acutalibacteraceae;g_UBA737;s_UBA737 sp902796165
s_UBA4372 sp902788315	618	307	286	605	536	481	1807	391	210	110	31	240	d_Bacteria;p_Bacteroidota;c_Bacteroidia;o_Bacteroidales;f_Bacteroidaceae;g_UBA4372;s_UBA4372 sp902788315
s_UBA4334 sp017483605	224	90	1615	152	1245	42	797	301	165	720	143	114	d_Bacteria;p_Bacteroidota;c_Bacteroidia;o_Bacteroidales;f_Bacteroidaceae;g_UBA4334;s_UBA4334 sp017483605
s_Selenomonas A ruminantium N	20	485	187	421	1194	41	325	1199	1264	30	20	415	d_Bacteria;p_Firmicutes C;c_Negativicutes;o_Selenomonadales;f_Selenomonadaceae;g_Selenomonas A;s_Selenomonas A ruminantium N
s_Quinella sp905234235	0	39	35	4826	11	0	51	263	88	0	0	269	d_Bacteria;p_Firmicutes C;c_Negativicutes;o_Selenomonadales;f_Selenomonadaceae;g_Quinella;s_Quinella sp905234235
s_CAG-127 sp902800325	405	481	1427	62	171	222	541	204	1192	144	142	588	d_Bacteria;p_Firmicutes A;c_Clostridia;o_Lachnospirales;f_Lachnospiraceae;g_CAG-127;s_CAG-127 sp902800325
s_Cryptobacteroides sp902780935	259	182	1134	1017	435	643	712	194	177	232	382	206	d_Bacteria;p_Bacteroidota;c_Bacteroidia;o_Bacteroidales;f_UBA932;g_Cryptobacteroides;s_Cryptobacteroides sp902780935
s_UBA4334 sp002363115	658	988	188	237	456	276	543	1172	195	342	266	249	d_Bacteria;p_Bacteroidota;c_Bacteroidia;o_Bacteroidales;f_Bacteroidaceae;g_UBA4334;s_UBA4334 sp002363115
s_Prevotella sp017557405	475	590	198	448	461	146	852	362	283	770	369	612	d_Bacteria;p_Bacteroidota;c_Bacteroidia;o_Bacteroidales;f_Bacteroidaceae;g_Prevotella;s_Prevotella sp017557405
s_Treponema D sp900541945	24	4022	19	20	664	94	57	141	20	19	311	174	d_Bacteria;p_Spirochaetota;c_Spirochaetia;o_Treponematales;f_Treponemataceae;g_Treponema D;s_Treponema D sp900541945
s_Succinivibrio sp900316375	152	2435	3	8	1615	1	24	12	362	20	547	378	d_Bacteria;p_Proteobacteria;c_Gammaproteobacteria;o_Enterobacterales;f_Succinivibrionaceae;g_Succinivibrio;s_Succinivibrio sp900316375
s_Prevotella sp002361655	416	1051	934	721	259	290	203	316	811	203	37	310	d_Bacteria;p_Bacteroidota;c_Bacteroidia;o_Bacteroidales;f_Bacteroidaceae;g_Prevotella;s_Prevotella sp002361655
s_Unclassified_g_CAG-269	66	13	63	66	228	128	103	104	72	58	4555	95	d_Bacteria;p_Firmicutes A;c_Clostridia;o_TANB77;f_CAG-508;g_CAG-269;s_Unclassified_g_CAG-269
s_UMGS1908 sp017938565	326	205	181	650	574	119	423	1249	225	1026	81	491	d_Bacteria;p_Firmicutes A;c_Clostridia;o_Christensenellales;f_UBA1242;g_UMGS1908;s_UMGS1908 sp017938565
s_Unclassified_o_Saccharofermentanales	73	6	12	1	0	9	116	10	14	1189	4102	3	d_Bacteria;p_Firmicutes A;c_Clostridia;o_Saccharofermentanales;f_Unclassified_o_Saccharofermentanales;g_Unclassified_o_Saccharofermentanales;s_Unclassified_o_Saccharofermentanales
s_Saccharofermentans sp003149065	215	9	6	25	2	54	146	15	2	3004	2056	0	d_Bacteria;p_Firmicutes A;c_Clostridia;o_Saccharofermentanales;f_Saccharofermentanaceae;g_Saccharofermentans;s_Saccharofermentans sp003149065
s_SIG336 sp015056765	405	116	7	310	737	1201	300	2	272	574	64	1543	d_Bacteria;p_Firmicutes A;c_Clostridia;o_Lachnospirales;f_Lachnospiraceae;g_SIG336;s_SIG336 sp015056765
s_Campylobacter B sp017469645	276	337	352	103	929	1329	238	445	356	407	425	330	d_Bacteria;p_Campylobacterota;c_Campylobacteria;o_Campylobacterales;f_Campylobacteraceae;g_Campylobacter B;s_Campylobacter B sp017469645
s_Methanobrevibacter sp905235495	438	189	1057	84	67	107	413	226	972	367	295	1303	d_Archaea;p_Methanobacteriota;c_Methanobacteria;o_Methanobacteriales;f_Methanobacteriaceae;g_Methanobrevibacter;s_Methanobrevibacter sp905235495
s_UBA4372 sp017620295	594	200	504	204	794	349	133	254	1032	1106	81	251	d_Bacteria;p_Bacteroidota;c_Bacteroidia;o_Bacteroidales;f_Bacteroidaceae;g_UBA4372;s_UBA4372 sp017620295
s_CAG-791 sp902780385	333	518	78	150	288	1010	342	669	202	257	975	675	d_Bacteria;p_Firmicutes A;c_Clostridia;o_Lachnospirales;f_Lachnospiraceae;g_CAG-791;s_CAG-791 sp902780385
s_Bulleidia sp902766005	657	395	150	348	384	771	831	409	451	460	385	250	d_Bacteria;p_Firmicutes;c_Bacilli;o_Erysipelotrichales;f_Erysipelotrichaceae;g_Bulleidia;s_Bulleidia sp902766005
s_Treponema D sp017619795	65	1063	67	176	631	138	116	1490	78	57	666	943	d_Bacteria;p_Spirochaetota;c_Spirochaetia;o_Treponematales;f_Treponemataceae;g_Treponema D;s_Treponema D sp017619795
s_Treponema D sp017962415	226	992	34	116	637	349	214	1064	253	132	281	1180	d_Bacteria;p_Spirochaetota;c_Spirochaetia;o_Treponematales;f_Treponemataceae;g_Treponema D;s_Treponema D sp017962415
s_Ruminococcus E sp900313895	232	85	7	0	186	168	891	1860	254	1565	110	107	d_Bacteria;p_Firmicutes A;c_Clostridia;o_Oscillospirales;f_Acutalibacteraceae;g_Ruminococcus E;s_Ruminococcus E sp900313895
s_Prevotella sp905233425	1143	530	375	741	460	226	371	922	268	202	77	148	d_Bacteria;p_Bacteroidota;c_Bacteroidia;o_Bacteroidales;f_Bacteroidaceae;g_Prevotella;s_Prevotella sp905233425
s_Ventricola sp017460325	523	104	153	1034	6	281	257	388	127	2438	121	25	d_Bacteria;p_Firmicutes A;c_Clostridia;o_Christensenellales;f_CAG-74;g_Ventricola;s_Ventricola sp017460325
s_Succiniclasticum sp902801365	255	97	333	777	229	499	767	683	452	332	55	967	d_Bacteria;p_Firmicutes C;c_Negativicutes;o_Acidaminococcales;f_Acidaminococcaceae;g_Succiniclasticum;s_Succiniclasticum sp902801365
s_Treponema D sp016286535	101	1229	151	56	820	230	149	1093	159	87	366	997	d_Bacteria;p_Spirochaetota;c_Spirochaetia;o_Treponematales;f_Treponemataceae;g_Treponema D;s_Treponema D sp016286535
s_Prevotella sp902784565	429	346	516	400	487	263	1049	1505	226	91	19	102	d_Bacteria;p_Bacteroidota;c_Bacteroidia;o_Bacteroidales;f_Bacteroidaceae;g_Prevotella;s_Prevotella sp902784565
s_UBA4372 sp017965425	304	447	205	125	913	261	411	306	1306	391	197	563	d_Bacteria;p_Bacteroidota;c_Bacteroidia;o_Bacteroidales;f_Bacteroidaceae;g_UBA4372;s_UBA4372 sp017965425
s_Prevotella sp017460515	499	483	779	470	227	408	593	1069	146	158	63	530	d_Bacteria;p_Bacteroidota;c_Bacteroidia;o_Bacteroidales;f_Bacteroidaceae;g_Prevotella;s_Prevotella sp017460515
s_Unclassified_g_Ga6A1	16	884	31	13	31	42	705	365	555	19	168	2595	d_Bacteria;p_Bacteroidota;c_Bacteroidia;o_Bacteroidales;f_Bacteroidaceae;g_Ga6A1;s_Unclassified_g_Ga6A1
s_UBA4372 sp002494215	599	318	211	132	650	520	998	580	595	576	37	203	d_Bacteria;p_Bacteroidota;c_Bacteroidia;o_Bacteroidales;f_Bacteroidaceae;g_UBA4372;s_UBA4372 sp002494215
s_RUG099 sp902786855	365	196	1704	414	333	420	539	300	172	331	390	249	d_Bacteria;p_Firmicutes A;c_Clostridia;o_Peptostreptococcales;f_Anaerovoracaceae;g_RUG099;s_RUG099 sp902786855
s_RGIG5418 sp017502465	260	105	1255	332	135	65	211	1663	93	336	408	547	d_Bacteria;p_Firmicutes;c_Bacilli;o_RFN20;f_CAG-826;g_RGIG5418;s_RGIG5418 sp017502465
s_Saccharofermentans sp001604135	179	21	16	74	0	126	121	5	9	1668	3189	1	d_Bacteria;p_Firmicutes A;c_Clostridia;o_Saccharofermentanales;f_Saccharofermentanaceae;g_Saccharofermentans;s_Saccharofermentans sp001604135
s_RUG099 sp902798745	309	190	186	1192	1531	214	413	339	177	353	233	259	d_Bacteria;p_Firmicutes A;c_Clostridia;o_Peptostreptococcales;f_Anaerovoracaceae;g_RUG099;s_RUG099 sp902798745
s_RUG410 sp017471705	733	421	2	107	223	30	510	135	3	426	2160	642	d_Bacteria;p_Proteobacteria;c_Alphaproteobacteria;o_RF32;f_CAG-239;g_RUG410;s_RUG410 sp017471705
s_Selenomonas A montiformis	23	978	230	176	2974	2	129	448	215	30	17	145	d_Bacteria;p_Firmicutes C;c_Negativicutes;o_Selenomonadales;f_Selenomonadaceae;g_Selenomonas A;s_Selenomonas A montiformis
s_NK4A136 sp000421045	374	10	39	1308	34	581	179	75	108	949	1116	585	d_Bacteria;p_Firmicutes A;c_Clostridia;o_Lachnospirales;f_Lachnospiraceae;g_NK4A136;s_NK4A136 sp000421045
s_RUG099 sp902774265	399	123	1145	727	211	388	859	405	228	258	272	334	d_Bacteria;p_Firmicutes A;c_Clostridia;o_Peptostreptococcales;f_Anaerovoracaceae;g_RUG099;s_RUG099 sp902774265
s_UBA5232 sp017958745	619	222	1790	21	103	78	190	215	1738	56	117	196	d_Bacteria;p_Patescibacteria;c_Dojkabacteria;o_SC72;f_SC72;g_UBA5232;s_UBA5232 sp017958745
s_UBA9715 sp017459925	901	1270	94	313	101	189	789	189	149	577	662	108	d_Bacteria;p_Actinobacteriota;c_Coriobacteriia;o_Coriobacteriales;f_Eggerthellaceae;g_UBA9715;s_UBA9715 sp017459925
s_Parafannyhessea sp900538935	137	1536	3	38	1961	149	25	35	9	182	1208	57	d_Bacteria;p_Actinobacteriota;c_Coriobacteriia;o_Coriobacteriales;f_Atopobiaceae;g_Parafannyhessea;s_Parafannyhessea sp900538935
s_Butyrivibrio sp017940685	320	143	25	847	574	303	156	210	88	471	1172	1015	d_Bacteria;p_Firmicutes A;c_Clostridia;o_Lachnospirales;f_Lachnospiraceae;g_Butyrivibrio;s_Butyrivibrio sp017940685
s_Stomatobaculum naviforme	110	549	44	32	2231	131	157	126	88	274	1378	195	d_Bacteria;p_Firmicutes A;c_Clostridia;o_Lachnospirales;f_Lachnospiraceae;g_Stomatobaculum;s_Stomatobaculum naviforme
s_Selenomonas A sp008271295	16	378	126	140	1862	29	165	626	1321	52	86	506	d_Bacteria;p_Firmicutes C;c_Negativicutes;o_Selenomonadales;f_Selenomonadaceae;g_Selenomonas A;s_Selenomonas A sp008271295
s_NK4A144 sp016280355	191	8	64	1473	10	100	2413	216	179	6	16	630	d_Bacteria;p_Firmicutes A;c_Clostridia;o_Lachnospirales;f_Lachnospiraceae;g_NK4A144;s_NK4A144 sp016280355
s_Anaerovibrio slackiae	6	1418	50	523	2558	76	121	222	117	60	61	87	d_Bacteria;p_Firmicutes C;c_Negativicutes;o_Selenomonadales;f_Selenomonadaceae;g_Anaerovibrio;s_Anaerovibrio slackiae
s_Ga6A1 sp017617315	19	887	20	109	75	110	680	307	520	92	165	2300	d_Bacteria;p_Bacteroidota;c_Bacteroidia;o_Bacteroidales;f_Bacteroidaceae;g_Ga6A1;s_Ga6A1 sp017617315
s_Prevotella sp016283605	85	362	1729	177	680	704	223	285	35	90	51	855	d_Bacteria;p_Bacteroidota;c_Bacteroidia;o_Bacteroidales;f_Bacteroidaceae;g_Prevotella;s_Prevotella sp016283605
s_Ruminococcus flavefaciens G	409	958	33	514	24	51	394	263	27	135	2365	94	d_Bacteria;p_Firmicutes A;c_Clostridia;o_Oscillospirales;f_Ruminococcaceae;g_Ruminococcus;s_Ruminococcus flavefaciens G
s_Unclassified_g_Firm-16	84	135	83	104	24	32	109	22	40	1042	3506	67	d_Bacteria;p_Firmicutes A;c_Clostridia;o_Saccharofermentanales;f_Saccharofermentanaceae;g_Firm-16;s_Unclassified_g_Firm-16
s_CAG-196 sp902782905	659	1003	443	305	1265	97	168	199	415	273	36	382	d_Bacteria;p_Cyanobacteria;c_Vampirovibrionia;o_Gastranaerophilales;f_Gastranaerophilaceae;g_CAG-196;s_CAG-196 sp902782905
s_Saccharofermentans sp002450155	82	1	19	59	14	6	104	20	14	963	3957	2	d_Bacteria;p_Firmicutes A;c_Clostridia;o_Saccharofermentanales;f_Saccharofermentanaceae;g_Saccharofermentans;s_Saccharofermentans sp002450155
s_UBA2868 sp004552595	102	556	139	670	643	276	281	459	119	66	587	1341	d_Bacteria;p_Firmicutes A;c_Clostridia;o_Lachnospirales;f_Lachnospiraceae;g_UBA2868;s_UBA2868 sp004552595
s_Cryptobacteroides sp017509375	181	106	1605	1340	469	316	264	344	162	58	134	253	d_Bacteria;p_Bacteroidota;c_Bacteroidia;o_Bacteroidales;f_UBA932;g_Cryptobacteroides;s_Cryptobacteroides sp017509375
s_Methanobrevibacter A thaueri B	117	115	677	317	88	472	1414	303	640	400	635	20	d_Archaea;p_Methanobacteriota;c_Methanobacteria;o_Methanobacteriales;f_Methanobacteriaceae;g_Methanobrevibacter A;s_Methanobrevibacter A thaueri B
s_Prevotella sp900314715	737	1057	417	628	775	199	384	357	102	204	102	232	d_Bacteria;p_Bacteroidota;c_Bacteroidia;o_Bacteroidales;f_Bacteroidaceae;g_Prevotella;s_Prevotella sp900314715
s_Ruminococcus E sp900318905	229	138	0	0	905	830	932	826	215	420	497	193	d_Bacteria;p_Firmicutes A;c_Clostridia;o_Oscillospirales;f_Acutalibacteraceae;g_Ruminococcus E;s_Ruminococcus E sp900318905
s_UBA1067 sp902761275	703	80	750	199	2	301	2129	191	82	558	50	134	d_Bacteria;p_Verrucomicrobiota;c_Kiritimatiellae;o_RFP12;f_UBA1067;g_UBA1067;s_UBA1067 sp902761275
s_CAG-127 sp017938485	896	33	0	0	3948	139	39	1	3	105	9	3	d_Bacteria;p_Firmicutes A;c_Clostridia;o_Lachnospirales;f_Lachnospiraceae;g_CAG-127;s_CAG-127 sp017938485
s_Unclassified_g_Evtepia	377	1812	107	506	188	296	309	239	98	262	585	389	d_Bacteria;p_Firmicutes A;c_Clostridia;o_Oscillospirales;f_Oscillospiraceae;g_Evtepia;s_Unclassified_g_Evtepia
s_Prevotella sp905233825	453	406	520	135	1233	133	272	504	1092	251	87	74	d_Bacteria;p_Bacteroidota;c_Bacteroidia;o_Bacteroidales;f_Bacteroidaceae;g_Prevotella;s_Prevotella sp905233825
s_Companilactobacillus nantensis	617	225	1810	11	75	121	230	231	1534	43	64	191	d_Bacteria;p_Firmicutes;c_Bacilli;o_Lactobacillales;f_Lactobacillaceae;g_Companilactobacillus;s_Companilactobacillus nantensis
s_Quinella sp905234705	0	1	127	4630	0	0	74	212	35	1	0	72	d_Bacteria;p_Firmicutes C;c_Negativicutes;o_Selenomonadales;f_Selenomonadaceae;g_Quinella;s_Quinella sp905234705
s_CAG-791 sp900107575	79	544	14	43	2598	63	84	101	35	180	1347	61	d_Bacteria;p_Firmicutes A;c_Clostridia;o_Lachnospirales;f_Lachnospiraceae;g_CAG-791;s_CAG-791 sp900107575
s_UBA4334 sp017507385	528	458	69	149	1114	158	329	442	204	1248	260	180	d_Bacteria;p_Bacteroidota;c_Bacteroidia;o_Bacteroidales;f_Bacteroidaceae;g_UBA4334;s_UBA4334 sp017507385
s_UBA2943 sp902775835	156	208	258	392	133	610	247	346	99	581	1956	149	d_Bacteria;p_Firmicutes A;c_Clostridia;o_Christensenellales;f_CAG-74;g_UBA2943;s_UBA2943 sp902775835
s_Ruminococcus E sp017457955	77	14	1	8	601	262	1307	1804	442	260	58	298	d_Bacteria;p_Firmicutes A;c_Clostridia;o_Oscillospirales;f_Acutalibacteraceae;g_Ruminococcus E;s_Ruminococcus E sp017457955
s_Prevotella sp017940545	199	901	735	338	1106	160	336	746	157	232	84	138	d_Bacteria;p_Bacteroidota;c_Bacteroidia;o_Bacteroidales;f_Bacteroidaceae;g_Prevotella;s_Prevotella sp017940545
s_RUG11977 sp017557525	116	32	108	142	6	142	180	39	63	35	505	3760	d_Bacteria;p_Firmicutes A;c_Clostridia;o_Lachnospirales;f_Lachnospiraceae;g_RUG11977;s_RUG11977 sp017557525
s_Unclassified_f_CAG-138	67	87	129	39	47	138	59	67	41	23	4345	85	d_Bacteria;p_Firmicutes A;c_Clostridia;o_Christensenellales;f_CAG-138;g_Unclassified_f_CAG-138;s_Unclassified_f_CAG-138
s_Unclassified_g_UBA3824	173	296	621	327	507	1204	378	109	826	102	348	235	d_Bacteria;p_Bacteroidota;c_Bacteroidia;o_Bacteroidales;f_UBA3824;g_UBA3824;s_Unclassified_g_UBA3824
s_UBA2450 sp902800905	212	74	1167	511	39	116	543	435	446	116	151	1310	d_Bacteria;p_Firmicutes;c_Bacilli;o_RFN20;f_CAG-826;g_UBA2450;s_UBA2450 sp902800905
s_Anaerovibrio sp002100115	85	16	161	1213	436	384	383	1342	358	228	222	287	d_Bacteria;p_Firmicutes C;c_Negativicutes;o_Selenomonadales;f_Selenomonadaceae;g_Anaerovibrio;s_Anaerovibrio sp002100115
s_RGIG7114 sp905236305	195	71	358	557	9	634	2225	310	94	102	79	478	d_Bacteria;p_Firmicutes A;c_Clostridia;o_Oscillospirales;f_Oscillospiraceae;g_RGIG7114;s_RGIG7114 sp905236305
s_Avelusimicrobium sp017528825	434	167	1521	31	65	71	343	187	1694	63	83	427	d_Bacteria;p_Elusimicrobiota;c_Elusimicrobia;o_Elusimicrobiales;f_Elusimicrobiaceae;g_Avelusimicrobium;s_Avelusimicrobium sp017528825
s_UBA1711 sp902776365	776	907	56	169	625	279	448	109	1351	222	69	57	d_Bacteria;p_Bacteroidota;c_Bacteroidia;o_Bacteroidales;f_P3;g_UBA1711;s_UBA1711 sp902776365
s_UBA4372 sp902801325	139	160	504	164	260	261	393	230	249	2525	59	112	d_Bacteria;p_Bacteroidota;c_Bacteroidia;o_Bacteroidales;f_Bacteroidaceae;g_UBA4372;s_UBA4372 sp902801325
s_Ruminococcus E sp017403985	131	107	9	36	737	468	963	1324	442	623	59	150	d_Bacteria;p_Firmicutes A;c_Clostridia;o_Oscillospirales;f_Acutalibacteraceae;g_Ruminococcus E;s_Ruminococcus E sp017403985
s_Cryptobacteroides sp017443465	515	97	97	304	71	2007	605	450	474	37	32	359	d_Bacteria;p_Bacteroidota;c_Bacteroidia;o_Bacteroidales;f_UBA932;g_Cryptobacteroides;s_Cryptobacteroides sp017443465
s_UBA9715 sp015062685	268	1238	96	422	149	199	756	177	218	391	1024	109	d_Bacteria;p_Actinobacteriota;c_Coriobacteriia;o_Coriobacteriales;f_Eggerthellaceae;g_UBA9715;s_UBA9715 sp015062685
s_Prevotella sp902784615	195	294	333	249	217	352	739	557	630	783	66	614	d_Bacteria;p_Bacteroidota;c_Bacteroidia;o_Bacteroidales;f_Bacteroidaceae;g_Prevotella;s_Prevotella sp902784615
s_Cryptobacteroides sp017469845	214	187	2646	156	52	341	415	311	207	102	134	255	d_Bacteria;p_Bacteroidota;c_Bacteroidia;o_Bacteroidales;f_UBA932;g_Cryptobacteroides;s_Cryptobacteroides sp017469845
s_Prevotella sp017413085	360	231	696	268	364	136	736	388	1321	192	138	189	d_Bacteria;p_Bacteroidota;c_Bacteroidia;o_Bacteroidales;f_Bacteroidaceae;g_Prevotella;s_Prevotella sp017413085
s_Ruminococcus flavefaciens H	293	535	26	1127	46	26	235	50	95	156	2388	39	d_Bacteria;p_Firmicutes A;c_Clostridia;o_Oscillospirales;f_Ruminococcaceae;g_Ruminococcus;s_Ruminococcus flavefaciens H
s_RUG760 sp017420625	274	310	86	294	790	431	825	320	120	189	1099	269	d_Bacteria;p_Firmicutes A;c_Clostridia;o_Lachnospirales;f_UBA1390;g_RUG760;s_RUG760 sp017420625
s_RUG410 sp017635595	712	931	1	47	97	22	178	52	0	218	103	2637	d_Bacteria;p_Proteobacteria;c_Alphaproteobacteria;o_RF32;f_CAG-239;g_RUG410;s_RUG410 sp017635595
s_RUG727 sp900321795	588	203	1747	19	73	83	196	144	1465	52	72	339	d_Bacteria;p_Firmicutes;c_Bacilli;o_RF39;f_UBA660;g_RUG727;s_RUG727 sp900321795
s_CAG-417 sp902791625	346	113	23	420	94	66	78	82	7	200	1677	1869	d_Bacteria;p_Firmicutes;c_Bacilli;o_RF39;f_UBA660;g_CAG-417;s_CAG-417 sp902791625
s_Ruminococcus E sp902794395	138	64	7	5	285	418	283	301	2621	285	258	306	d_Bacteria;p_Firmicutes A;c_Clostridia;o_Oscillospirales;f_Acutalibacteraceae;g_Ruminococcus E;s_Ruminococcus E sp902794395
s_UBA3210 sp002363635	284	69	342	84	107	59	438	85	479	41	381	2601	d_Bacteria;p_Firmicutes;c_Bacilli;o_RFN20;f_CAG-449;g_UBA3210;s_UBA3210 sp002363635
s_Prevotella sp015074785	12	3522	12	10	159	1	46	23	4	64	1111	3	d_Bacteria;p_Bacteroidota;c_Bacteroidia;o_Bacteroidales;f_Bacteroidaceae;g_Prevotella;s_Prevotella sp015074785
s_Prevotella sp017554145	562	578	144	495	520	693	267	292	311	609	75	414	d_Bacteria;p_Bacteroidota;c_Bacteroidia;o_Bacteroidales;f_Bacteroidaceae;g_Prevotella;s_Prevotella sp017554145
s_CAG-791 sp902777355	243	379	220	120	1069	684	283	716	152	180	654	245	d_Bacteria;p_Firmicutes A;c_Clostridia;o_Lachnospirales;f_Lachnospiraceae;g_CAG-791;s_CAG-791 sp902777355
s_RF16 sp017557345	307	462	1097	433	623	288	594	348	108	171	282	221	d_Bacteria;p_Bacteroidota;c_Bacteroidia;o_Bacteroidales;f_Paludibacteraceae;g_RF16;s_RF16 sp017557345
s_Saccharofermentans sp017617295	8	2	7	1	0	0	103	5	17	816	3966	1	d_Bacteria;p_Firmicutes A;c_Clostridia;o_Saccharofermentanales;f_Saccharofermentanaceae;g_Saccharofermentans;s_Saccharofermentans sp017617295
s_Nanosyncoccus sp017421325	32	8	2	61	0	7	4009	203	92	363	52	96	d_Bacteria;p_Patescibacteria;c_Saccharimonadia;o_Saccharimonadales;f_Nanosyncoccaceae;g_Nanosyncoccus;s_Nanosyncoccus sp017421325
s_Unclassified_o_RF32	201	940	154	90	326	272	90	34	41	355	275	2146	d_Bacteria;p_Proteobacteria;c_Alphaproteobacteria;o_RF32;f_Unclassified_o_RF32;g_Unclassified_o_RF32;s_Unclassified_o_RF32
s_Unclassified_o_Fibrobacterales	14	3	35	59	18	38	285	10	44	691	3677	48	d_Bacteria;p_Fibrobacterota;c_Fibrobacteria;o_Fibrobacterales;f_Unclassified_o_Fibrobacterales;g_Unclassified_o_Fibrobacterales;s_Unclassified_o_Fibrobacterales
s_UBA4372 sp016292045	291	466	247	138	1069	184	284	421	129	1535	99	54	d_Bacteria;p_Bacteroidota;c_Bacteroidia;o_Bacteroidales;f_Bacteroidaceae;g_UBA4372;s_UBA4372 sp016292045
s_Succiniclasticum sp017443165	151	119	348	1113	217	329	422	433	350	332	34	1065	d_Bacteria;p_Firmicutes C;c_Negativicutes;o_Acidaminococcales;f_Acidaminococcaceae;g_Succiniclasticum;s_Succiniclasticum sp017443165
s_UBA3633 sp017634065	7	2	1307	925	1	8	300	63	17	1	4	2277	d_Bacteria;p_Firmicutes A;c_Clostridia;o_Lachnospirales;f_Lachnospiraceae;g_UBA3633;s_UBA3633 sp017634065
s_Unclassified_d_Archaea	232	280	1375	249	105	159	398	249	355	103	750	657	d_Archaea;p_Unclassified_d_Archaea;c_Unclassified_d_Archaea;o_Unclassified_d_Archaea;f_Unclassified_d_Archaea;g_Unclassified_d_Archaea;s_Unclassified_d_Archaea
s_RF16 sp902778935	447	87	1481	229	777	450	640	598	88	2	50	62	d_Bacteria;p_Bacteroidota;c_Bacteroidia;o_Bacteroidales;f_Paludibacteraceae;g_RF16;s_RF16 sp902778935
s_Caccovivens sp017938505	92	111	218	1492	2398	10	96	74	211	165	10	31	d_Bacteria;p_Firmicutes A;c_Clostridia;o_Christensenellales;f_UBA1242;g_Caccovivens;s_Caccovivens sp017938505
s_Copromorpha sp902795135	718	521	104	586	129	905	261	244	160	596	481	182	d_Bacteria;p_Firmicutes A;c_Clostridia;o_Peptostreptococcales;f_Anaerovoracaceae;g_Copromorpha;s_Copromorpha sp902795135
s_Selenomonas A ruminantium M	187	166	877	227	154	90	539	737	931	119	55	805	d_Bacteria;p_Firmicutes C;c_Negativicutes;o_Selenomonadales;f_Selenomonadaceae;g_Selenomonas A;s_Selenomonas A ruminantium M
s_RUG191 sp002373675	17	30	380	2230	27	529	472	413	203	11	11	555	d_Bacteria;p_Firmicutes A;c_Clostridia;o_Lachnospirales;f_Lachnospiraceae;g_RUG191;s_RUG191 sp002373675
s_CADAWZ01 sp902790465	23	22	245	3661	15	13	206	164	78	30	24	396	d_Bacteria;p_Eremiobacterota;c_Xenobia;o_CADAWZ01;f_CADAWZ01;g_CADAWZ01;s_CADAWZ01 sp902790465
s_UBA629 sp900316665	137	1073	43	52	1049	233	145	112	69	156	1656	151	d_Bacteria;p_Firmicutes A;c_Clostridia;o_Lachnospirales;f_Lachnospiraceae;g_UBA629;s_UBA629 sp900316665
s_UBA2450 sp002373085	3030	44	109	302	250	47	49	474	105	199	99	160	d_Bacteria;p_Firmicutes;c_Bacilli;o_RFN20;f_CAG-826;g_UBA2450;s_UBA2450 sp002373085
s_UBA1181 sp017527905	66	128	55	54	1156	41	84	151	17	3040	54	22	d_Bacteria;p_Bacteroidota;c_Bacteroidia;o_Bacteroidales;f_Paludibacteraceae;g_UBA1181;s_UBA1181 sp017527905
s_Quinella sp002448305	1	0	28	4481	0	0	83	151	21	0	0	97	d_Bacteria;p_Firmicutes C;c_Negativicutes;o_Selenomonadales;f_Selenomonadaceae;g_Quinella;s_Quinella sp002448305
s_Prevotella sp017467535	18	784	2096	468	234	330	199	178	184	339	2	28	d_Bacteria;p_Bacteroidota;c_Bacteroidia;o_Bacteroidales;f_Bacteroidaceae;g_Prevotella;s_Prevotella sp017467535
s_RUG147 sp900315495	88	407	77	153	1307	163	156	184	75	202	1773	260	d_Bacteria;p_Firmicutes A;c_Clostridia;o_Lachnospirales;f_Lachnospiraceae;g_RUG147;s_RUG147 sp900315495
s_RGIG6105 sp016280725	231	260	120	476	399	100	199	218	143	1201	757	740	d_Bacteria;p_Firmicutes A;c_Clostridia;o_TANB77;f_UBA1234;g_RGIG6105;s_RGIG6105 sp016280725
s_Prevotella sp017410365	290	443	760	290	876	209	307	483	197	384	236	368	d_Bacteria;p_Bacteroidota;c_Bacteroidia;o_Bacteroidales;f_Bacteroidaceae;g_Prevotella;s_Prevotella sp017410365
s_RUG740 sp900316415	364	55	115	275	6	1346	107	44	87	718	1620	106	d_Bacteria;p_Firmicutes A;c_Clostridia;o_Christensenellales;f_CAG-74;g_RUG740;s_RUG740 sp900316415
s_RGIG3040 sp017476765	345	136	1241	63	35	219	709	268	1039	95	43	649	d_Bacteria;p_Firmicutes A;c_Clostridia;o_Lachnospirales;f_Lachnospiraceae;g_RGIG3040;s_RGIG3040 sp017476765
s_Selenomonas A ruminantium	14	47	279	280	824	62	175	1208	1395	42	12	487	d_Bacteria;p_Firmicutes C;c_Negativicutes;o_Selenomonadales;f_Selenomonadaceae;g_Selenomonas A;s_Selenomonas A ruminantium
s_RF16 sp017509715	374	87	1434	445	56	550	1043	189	66	45	226	303	d_Bacteria;p_Bacteroidota;c_Bacteroidia;o_Bacteroidales;f_Paludibacteraceae;g_RF16;s_RF16 sp017509715
s_Unclassified_c_Litostomatea	342	86	994	128	36	255	547	158	650	91	21	1497	d_Eukaryota;p_Ciliophora;c_Litostomatea;o_Unclassified_c_Litostomatea;f_Unclassified_c_Litostomatea;g_Unclassified_c_Litostomatea;s_Unclassified_c_Litostomatea
s_Unclassified_g_Pseudobutyrivibrio	477	255	958	256	92	101	307	809	711	96	235	505	d_Bacteria;p_Firmicutes A;c_Clostridia;o_Lachnospirales;f_Lachnospiraceae;g_Pseudobutyrivibrio;s_Unclassified_g_Pseudobutyrivibrio
s_UBA3839 sp017483765	335	309	313	825	260	570	455	519	727	160	126	189	d_Bacteria;p_Bacteroidota;c_Bacteroidia;o_Bacteroidales;f_Bacteroidaceae;g_UBA3839;s_UBA3839 sp017483765
s_Cryptobacteroides sp017557535	321	123	1725	387	192	543	329	360	214	138	222	219	d_Bacteria;p_Bacteroidota;c_Bacteroidia;o_Bacteroidales;f_UBA932;g_Cryptobacteroides;s_Cryptobacteroides sp017557535
s_RGIG9201 sp017635875	30	97	381	730	507	62	290	1093	949	67	108	447	d_Bacteria;p_Firmicutes C;c_Negativicutes;o_Selenomonadales;f_Selenomonadaceae;g_RGIG9201;s_RGIG9201 sp017635875
s_RF16 sp017402895	576	128	1061	40	36	219	657	299	1066	52	54	572	d_Bacteria;p_Bacteroidota;c_Bacteroidia;o_Bacteroidales;f_Paludibacteraceae;g_RF16;s_RF16 sp017402895
s_UBA4334 sp009177185	24	169	74	44	550	7	504	27	21	3245	45	49	d_Bacteria;p_Bacteroidota;c_Bacteroidia;o_Bacteroidales;f_Bacteroidaceae;g_UBA4334;s_UBA4334 sp009177185
s_UBA2918 sp900313715	324	329	138	218	1289	181	650	320	233	222	533	320	d_Bacteria;p_Bacteroidota;c_Bacteroidia;o_Bacteroidales;f_Bacteroidaceae;g_UBA2918;s_UBA2918 sp900313715
s_Prevotella sp902799455	338	284	90	207	658	105	358	694	1196	542	127	157	d_Bacteria;p_Bacteroidota;c_Bacteroidia;o_Bacteroidales;f_Bacteroidaceae;g_Prevotella;s_Prevotella sp902799455
s_RF16 sp017448345	588	29	2136	261	22	479	352	585	44	24	67	136	d_Bacteria;p_Bacteroidota;c_Bacteroidia;o_Bacteroidales;f_Paludibacteraceae;g_RF16;s_RF16 sp017448345
s_UBA4372 sp017469685	682	653	295	148	250	191	231	310	271	1206	82	402	d_Bacteria;p_Bacteroidota;c_Bacteroidia;o_Bacteroidales;f_Bacteroidaceae;g_UBA4372;s_UBA4372 sp017469685
s_Prevotella sp002251295	709	533	377	500	1159	217	330	154	304	117	134	182	d_Bacteria;p_Bacteroidota;c_Bacteroidia;o_Bacteroidales;f_Bacteroidaceae;g_Prevotella;s_Prevotella sp002251295
s_Quinella sp905236145	2	0	1578	1740	13	4	667	462	67	8	0	175	d_Bacteria;p_Firmicutes C;c_Negativicutes;o_Selenomonadales;f_Selenomonadaceae;g_Quinella;s_Quinella sp905236145
s_RUG11942 sp902774205	930	167	386	258	1521	68	376	171	380	29	100	322	d_Bacteria;p_Bacteroidota;c_Bacteroidia;o_Bacteroidales;f_WCHB1-69;g_RUG11942;s_RUG11942 sp902774205
s_UBA4372 sp017464345	695	370	30	377	480	78	200	238	1333	545	304	44	d_Bacteria;p_Bacteroidota;c_Bacteroidia;o_Bacteroidales;f_Bacteroidaceae;g_UBA4372;s_UBA4372 sp017464345
s_Ruminococcus E sp900314705	153	501	23	67	532	1123	289	580	379	444	481	117	d_Bacteria;p_Firmicutes A;c_Clostridia;o_Oscillospirales;f_Acutalibacteraceae;g_Ruminococcus E;s_Ruminococcus E sp900314705
s_Eubacterium Q sp017539165	258	10	293	330	34	34	119	71	59	1145	2031	304	d_Bacteria;p_Firmicutes A;c_Clostridia;o_Lachnospirales;f_Lachnospiraceae;g_Eubacterium Q;s_Eubacterium Q sp017539165
s_Methanosphaera sp017431845	506	1111	119	688	983	337	57	192	63	24	79	524	d_Archaea;p_Methanobacteriota;c_Methanobacteria;o_Methanobacteriales;f_Methanobacteriaceae;g_Methanosphaera;s_Methanosphaera sp017431845
s_RUG099 sp902765035	692	272	46	585	87	501	1135	170	201	320	478	186	d_Bacteria;p_Firmicutes A;c_Clostridia;o_Peptostreptococcales;f_Anaerovoracaceae;g_RUG099;s_RUG099 sp902765035
s_Ruminococcus D sp902786975	248	3180	5	78	13	50	74	63	32	65	734	129	d_Bacteria;p_Firmicutes A;c_Clostridia;o_Oscillospirales;f_Ruminococcaceae;g_Ruminococcus D;s_Ruminococcus D sp902786975
s_Methanobrevibacter ruminantium	89	54	250	26	27	27	453	229	35	2814	639	5	d_Archaea;p_Methanobacteriota;c_Methanobacteria;o_Methanobacteriales;f_Methanobacteriaceae;g_Methanobrevibacter;s_Methanobrevibacter ruminantium
s_Eubacterium G sp017475235	733	328	650	222	183	40	1174	54	64	239	348	608	d_Bacteria;p_Firmicutes A;c_Clostridia;o_Lachnospirales;f_Lachnospiraceae;g_Eubacterium G;s_Eubacterium G sp017475235
s_UBA2943 sp002350845	184	236	220	608	8	1252	185	212	151	566	841	169	d_Bacteria;p_Firmicutes A;c_Clostridia;o_Christensenellales;f_CAG-74;g_UBA2943;s_UBA2943 sp002350845
s_43-108 sp001915545	198	474	155	220	208	186	756	318	136	838	652	487	d_Bacteria;p_Bacteroidota;c_Bacteroidia;o_Bacteroidales;f_Bacteroidaceae;g_43-108;s_43-108 sp001915545
s_Eubacterium Q sp017619835	192	19	183	282	61	82	139	13	51	3200	225	174	d_Bacteria;p_Firmicutes A;c_Clostridia;o_Lachnospirales;f_Lachnospiraceae;g_Eubacterium Q;s_Eubacterium Q sp017619835
s_Methanobrevibacter A thaueri	275	134	292	169	124	538	827	952	286	633	242	146	d_Archaea;p_Methanobacteriota;c_Methanobacteria;o_Methanobacteriales;f_Methanobacteriaceae;g_Methanobrevibacter A;s_Methanobrevibacter A thaueri
s_Prevotella sp900318685	275	233	507	137	1129	558	247	218	581	366	71	296	d_Bacteria;p_Bacteroidota;c_Bacteroidia;o_Bacteroidales;f_Bacteroidaceae;g_Prevotella;s_Prevotella sp900318685
s_RUG099 sp902793875	186	115	505	517	135	567	1040	679	94	282	216	274	d_Bacteria;p_Firmicutes A;c_Clostridia;o_Peptostreptococcales;f_Anaerovoracaceae;g_RUG099;s_RUG099 sp902793875
s_Prevotella sp016285245	1022	269	82	182	637	459	73	472	101	572	42	699	d_Bacteria;p_Bacteroidota;c_Bacteroidia;o_Bacteroidales;f_Bacteroidaceae;g_Prevotella;s_Prevotella sp016285245
s_RGIG7114 sp017477525	162	98	406	407	42	502	1923	342	104	134	77	394	d_Bacteria;p_Firmicutes A;c_Clostridia;o_Oscillospirales;f_Oscillospiraceae;g_RGIG7114;s_RGIG7114 sp017477525
s_RUG12372 sp016286075	50	2	354	1200	230	71	1010	649	352	92	1	576	d_Bacteria;p_Firmicutes C;c_Negativicutes;o_Selenomonadales;f_Selenomonadaceae;g_RUG12372;s_RUG12372 sp016286075
s_Ruminococcus E sp902792105	119	146	0	0	412	1522	135	576	224	592	792	66	d_Bacteria;p_Firmicutes A;c_Clostridia;o_Oscillospirales;f_Acutalibacteraceae;g_Ruminococcus E;s_Ruminococcus E sp902792105
s_RF16 sp016280845	1569	93	314	233	136	421	477	164	145	323	334	373	d_Bacteria;p_Bacteroidota;c_Bacteroidia;o_Bacteroidales;f_Paludibacteraceae;g_RF16;s_RF16 sp016280845
s_Prevotella sp017538105	553	403	281	124	532	131	615	584	280	205	222	650	d_Bacteria;p_Bacteroidota;c_Bacteroidia;o_Bacteroidales;f_Bacteroidaceae;g_Prevotella;s_Prevotella sp017538105
s_CACZYB01 sp014803575	9	2	0	2	4482	20	10	10	2	2	26	3	d_Bacteria;p_Proteobacteria;c_Alphaproteobacteria;o_Rs-D84;f_CACZYB01;g_CACZYB01;s_CACZYB01 sp014803575
s_UBA4293 sp002395835	597	150	257	268	129	89	1617	1036	61	46	107	189	d_Bacteria;p_Bacteroidota;c_Bacteroidia;o_Bacteroidales;f_Bacteroidaceae;g_UBA4293;s_UBA4293 sp002395835
s_Saccharofermentans sp902789515	309	4	8	0	16	6	9	4	5	5	4180	0	d_Bacteria;p_Firmicutes A;c_Clostridia;o_Saccharofermentanales;f_Saccharofermentanaceae;g_Saccharofermentans;s_Saccharofermentans sp902789515
s_Unclassified_o_Saccharomycetales	277	123	1242	100	30	122	527	221	900	76	27	890	d_Eukaryota;p_Ascomycota;c_Saccharomycetes;o_Saccharomycetales;f_Unclassified_o_Saccharomycetales;g_Unclassified_o_Saccharomycetales;s_Unclassified_o_Saccharomycetales
s_Quinella sp905236285	2	0	814	2938	28	34	158	285	61	20	2	192	d_Bacteria;p_Firmicutes C;c_Negativicutes;o_Selenomonadales;f_Selenomonadaceae;g_Quinella;s_Quinella sp905236285
s_Unclassified_g_Centipeda	22	194	630	1295	934	95	234	735	164	45	15	168	d_Bacteria;p_Firmicutes C;c_Negativicutes;o_Selenomonadales;f_Selenomonadaceae;g_Centipeda;s_Unclassified_g_Centipeda
s_RGIG3544 sp017444395	41	14	536	1055	153	86	616	1120	373	93	0	441	d_Bacteria;p_Firmicutes C;c_Negativicutes;o_Selenomonadales;f_Selenomonadaceae;g_RGIG3544;s_RGIG3544 sp017444395
s_Saccharofermentans sp902764825	127	8	6	5	1	41	57	71	15	1279	2911	1	d_Bacteria;p_Firmicutes A;c_Clostridia;o_Saccharofermentanales;f_Saccharofermentanaceae;g_Saccharofermentans;s_Saccharofermentans sp902764825
s_Sodaliphilus sp017964485	443	226	1597	24	96	74	218	178	1393	53	64	136	d_Bacteria;p_Bacteroidota;c_Bacteroidia;o_Bacteroidales;f_Muribaculaceae;g_Sodaliphilus;s_Sodaliphilus sp017964485
s_Limimorpha sp001543395	415	457	185	749	321	411	555	590	174	367	141	135	d_Bacteria;p_Bacteroidota;c_Bacteroidia;o_Bacteroidales;f_F082;g_Limimorpha;s_Limimorpha sp001543395
s_Treponema D sp017392945	25	878	230	22	483	2266	36	208	27	24	84	208	d_Bacteria;p_Spirochaetota;c_Spirochaetia;o_Treponematales;f_Treponemataceae;g_Treponema D;s_Treponema D sp017392945
s_Prevotella sp900557255	26	2527	13	11	430	25	57	33	5	58	1277	28	d_Bacteria;p_Bacteroidota;c_Bacteroidia;o_Bacteroidales;f_Bacteroidaceae;g_Prevotella;s_Prevotella sp900557255
s_Anaeromusa sp009929485	0	1	48	4343	0	0	2	59	0	0	24	0	d_Bacteria;p_Firmicutes C;c_Negativicutes;o_Anaeromusales;f_Anaeromusaceae;g_Anaeromusa;s_Anaeromusa sp009929485
s_RUG12999 sp902784685	663	1194	385	831	0	59	240	100	9	582	170	243	d_Bacteria;p_Firmicutes A;c_Clostridia;o_RUG12999;f_RUG12999;g_RUG12999;s_RUG12999 sp902784685
s_Unclassified_g_UBA6398	52	651	13	49	2481	16	8	42	9	160	884	108	d_Bacteria;p_Bacteroidota;c_Bacteroidia;o_Bacteroidales;f_Bacteroidaceae;g_UBA6398;s_Unclassified_g_UBA6398
s_UBA4372 sp902791675	224	743	63	295	995	531	348	168	142	655	76	224	d_Bacteria;p_Bacteroidota;c_Bacteroidia;o_Bacteroidales;f_Bacteroidaceae;g_UBA4372;s_UBA4372 sp902791675
s_Treponema D ruminis	200	877	40	198	617	175	88	1073	104	142	470	474	d_Bacteria;p_Spirochaetota;c_Spirochaetia;o_Treponematales;f_Treponemataceae;g_Treponema D;s_Treponema D ruminis
s_UBA4372 sp017617335	318	427	509	299	438	250	402	309	764	125	94	522	d_Bacteria;p_Bacteroidota;c_Bacteroidia;o_Bacteroidales;f_Bacteroidaceae;g_UBA4372;s_UBA4372 sp017617335
s_Mitsuokella sp003458855	5	555	10	36	3657	3	0	82	11	29	37	18	d_Bacteria;p_Firmicutes C;c_Negativicutes;o_Selenomonadales;f_Selenomonadaceae;g_Mitsuokella;s_Mitsuokella sp003458855
s_Ruminococcus D albus	244	887	43	222	324	240	253	229	67	126	1703	104	d_Bacteria;p_Firmicutes A;c_Clostridia;o_Oscillospirales;f_Ruminococcaceae;g_Ruminococcus D;s_Ruminococcus D albus
s_Ruminococcus E sp900317315	74	11	0	0	244	179	545	1824	987	94	149	330	d_Bacteria;p_Firmicutes A;c_Clostridia;o_Oscillospirales;f_Acutalibacteraceae;g_Ruminococcus E;s_Ruminococcus E sp900317315
s_UBA4334 sp017448965	194	458	134	169	1115	148	394	656	589	428	67	82	d_Bacteria;p_Bacteroidota;c_Bacteroidia;o_Bacteroidales;f_Bacteroidaceae;g_UBA4334;s_UBA4334 sp017448965
s_Methanosphaera sp11921u	377	619	255	662	232	219	374	189	268	323	513	403	d_Archaea;p_Methanobacteriota;c_Methanobacteria;o_Methanobacteriales;f_Methanobacteriaceae;g_Methanosphaera;s_Methanosphaera sp11921u
s_Onthomonas sp000421005	224	164	110	279	1585	466	426	216	135	137	391	300	d_Bacteria;p_Firmicutes A;c_Clostridia;o_Oscillospirales;f_Oscillospiraceae;g_Onthomonas;s_Onthomonas sp000421005
s_Prevotella sp905235835	602	500	193	338	293	679	454	336	125	551	236	124	d_Bacteria;p_Bacteroidota;c_Bacteroidia;o_Bacteroidales;f_Bacteroidaceae;g_Prevotella;s_Prevotella sp905235835
s_Eubacterium Q ruminantium	629	30	86	1458	12	90	120	389	84	489	354	687	d_Bacteria;p_Firmicutes A;c_Clostridia;o_Lachnospirales;f_Lachnospiraceae;g_Eubacterium Q;s_Eubacterium Q ruminantium
s_Unclassified_c_Eumycetozoa	400	97	1182	58	31	208	552	193	943	71	34	658	d_Eukaryota;p_Evosea;c_Eumycetozoa;o_Unclassified_c_Eumycetozoa;f_Unclassified_c_Eumycetozoa;g_Unclassified_c_Eumycetozoa;s_Unclassified_c_Eumycetozoa
s_Isotricha sp. BBF-2003	255	61	1008	162	37	116	568	219	445	134	6	1412	d_Eukaryota;p_Ciliophora;c_Litostomatea;o_Vestibuliferida;f_Isotrichidae;g_Isotricha;s_Isotricha sp. BBF-2003
s_UBA1066 sp900313955	181	584	14	82	1103	516	107	166	101	172	1277	113	d_Bacteria;p_Firmicutes A;c_Clostridia;o_Lachnospirales;f_Lachnospiraceae;g_UBA1066;s_UBA1066 sp900313955
s_Ruminococcus E sp902785355	122	32	6	5	334	160	704	841	1202	595	262	146	d_Bacteria;p_Firmicutes A;c_Clostridia;o_Oscillospirales;f_Acutalibacteraceae;g_Ruminococcus E;s_Ruminococcus E sp902785355
s_UBA636 sp017432545	162	111	45	206	178	153	162	105	101	2010	1088	87	d_Bacteria;p_Firmicutes;c_Bacilli;o_Erysipelotrichales;f_Erysipelotrichaceae;g_UBA636;s_UBA636 sp017432545
s_RUG024 sp017458745	727	18	389	711	139	21	428	1206	315	25	13	412	d_Bacteria;p_Firmicutes C;c_Negativicutes;o_Selenomonadales;f_Selenomonadaceae;g_RUG024;s_RUG024 sp017458745
s_Unclassified_f_Tannerellaceae	218	1054	18	2051	546	133	107	13	4	67	52	136	d_Bacteria;p_Bacteroidota;c_Bacteroidia;o_Bacteroidales;f_Tannerellaceae;g_Unclassified_f_Tannerellaceae;s_Unclassified_f_Tannerellaceae
s_Unclassified_g_Phocaeicola	263	374	241	205	374	232	357	488	1008	378	300	175	d_Bacteria;p_Bacteroidota;c_Bacteroidia;o_Bacteroidales;f_Bacteroidaceae;g_Phocaeicola;s_Unclassified_g_Phocaeicola
s_Bilifractor sp002371335	177	481	28	142	986	427	232	563	113	254	853	136	d_Bacteria;p_Firmicutes A;c_Clostridia;o_Lachnospirales;f_Lachnospiraceae;g_Bilifractor;s_Bilifractor sp002371335
s_Succinivibrio sp017635415	128	200	47	170	282	129	142	502	301	56	102	2329	d_Bacteria;p_Proteobacteria;c_Gammaproteobacteria;o_Enterobacterales;f_Succinivibrionaceae;g_Succinivibrio;s_Succinivibrio sp017635415
s_Limivicinus sp017395085	220	237	426	484	205	695	732	281	212	229	478	180	d_Bacteria;p_Firmicutes A;c_Clostridia;o_Oscillospirales;f_Oscillospiraceae;g_Limivicinus;s_Limivicinus sp017395085
s_Vitrella brassicaformis	294	93	1149	96	40	195	550	166	862	84	19	827	d_Eukaryota;p_Unclassified_d_Eukaryota;c_Unclassified_d_Eukaryota;o_Unclassified_d_Eukaryota;f_Vitrellaceae;g_Vitrella;s_Vitrella brassicaformis
s_UBA1188 sp900318975	485	166	112	106	103	161	250	586	102	1261	793	248	d_Bacteria;p_Firmicutes;c_Bacilli;o_Izemoplasmatales;f_UBA1188;g_UBA1188;s_UBA1188 sp900318975
s_Cryptobacteroides sp017447815	345	126	653	688	257	566	509	232	333	267	69	327	d_Bacteria;p_Bacteroidota;c_Bacteroidia;o_Bacteroidales;f_UBA932;g_Cryptobacteroides;s_Cryptobacteroides sp017447815
s_Unclassified_g_CAG-475	377	1874	79	152	3	1235	31	172	2	135	306	6	d_Bacteria;p_Firmicutes A;c_Clostridia;o_Christensenellales;f_CAG-917;g_CAG-475;s_Unclassified_g_CAG-475
s_Cryptobacteroides sp002395925	152	138	1602	322	309	381	359	293	277	92	221	224	d_Bacteria;p_Bacteroidota;c_Bacteroidia;o_Bacteroidales;f_UBA932;g_Cryptobacteroides;s_Cryptobacteroides sp002395925
s_Spironucleus salmonicida	228	102	979	196	47	83	623	233	524	162	18	1170	d_Eukaryota;p_Fornicata;c_Unclassified_p__Fornicata;o_Diplomonadida;f_Hexamitidae;g_Spironucleus;s_Spironucleus salmonicida
s_UBA4372 sp017552435	218	371	1093	112	675	123	567	204	562	203	77	154	d_Bacteria;p_Bacteroidota;c_Bacteroidia;o_Bacteroidales;f_Bacteroidaceae;g_UBA4372;s_UBA4372 sp017552435
s_Ventricola sp902767305	555	95	99	738	235	180	192	366	67	1796	25	8	d_Bacteria;p_Firmicutes A;c_Clostridia;o_Christensenellales;f_CAG-74;g_Ventricola;s_Ventricola sp902767305
s_Eubacterium B sp902766915	205	297	63	1155	1023	68	77	779	93	51	370	175	d_Bacteria;p_Firmicutes A;c_Clostridia;o_Peptostreptococcales;f_Anaerovoracaceae;g_Eubacterium B;s_Eubacterium B sp902766915
s_Prevotella sp017642485	423	583	114	304	648	113	265	229	147	470	530	525	d_Bacteria;p_Bacteroidota;c_Bacteroidia;o_Bacteroidales;f_Bacteroidaceae;g_Prevotella;s_Prevotella sp017642485
s_Cryptobacteroides sp902796555	50	5	114	485	2	6	3235	184	242	3	2	22	d_Bacteria;p_Bacteroidota;c_Bacteroidia;o_Bacteroidales;f_UBA932;g_Cryptobacteroides;s_Cryptobacteroides sp902796555
s_CAG-590 sp905236365	260	160	839	288	221	188	541	244	439	112	70	982	d_Bacteria;p_Firmicutes A;c_Clostridia;o_Lachnospirales;f_Lachnospiraceae;g_CAG-590;s_CAG-590 sp905236365
s_Coprovivens sp017525015	199	65	876	178	40	50	559	195	417	107	86	1569	d_Bacteria;p_Firmicutes;c_Bacilli;o_RF39;f_UBA660;g_Coprovivens;s_Coprovivens sp017525015
s_Unclassified_f_Burkholderiaceae	238	540	380	361	715	83	105	96	286	204	231	1089	d_Bacteria;p_Proteobacteria;c_Gammaproteobacteria;o_Burkholderiales;f_Burkholderiaceae;g_Unclassified_f_Burkholderiaceae;s_Unclassified_f_Burkholderiaceae
s_Oribacterium sp000424445	269	72	91	248	272	161	346	1462	310	124	215	755	d_Bacteria;p_Firmicutes A;c_Clostridia;o_Lachnospirales;f_Lachnospiraceae;g_Oribacterium;s_Oribacterium sp000424445
s_Prevotella sp900555035	220	935	83	272	1227	55	187	66	72	136	697	370	d_Bacteria;p_Bacteroidota;c_Bacteroidia;o_Bacteroidales;f_Bacteroidaceae;g_Prevotella;s_Prevotella sp900555035
s_Prevotella sp016287755	173	270	101	315	568	122	359	585	142	1276	167	239	d_Bacteria;p_Bacteroidota;c_Bacteroidia;o_Bacteroidales;f_Bacteroidaceae;g_Prevotella;s_Prevotella sp016287755
s_UBA9715 sp905234785	308	1067	125	232	35	213	591	120	158	672	693	94	d_Bacteria;p_Actinobacteriota;c_Coriobacteriia;o_Coriobacteriales;f_Eggerthellaceae;g_UBA9715;s_UBA9715 sp905234785
s_RUG410 sp017477035	569	599	12	128	218	36	94	64	170	551	1077	780	d_Bacteria;p_Proteobacteria;c_Alphaproteobacteria;o_RF32;f_CAG-239;g_RUG410;s_RUG410 sp017477035
s_RF16 sp900317745	426	128	2028	465	21	375	385	148	22	25	134	141	d_Bacteria;p_Bacteroidota;c_Bacteroidia;o_Bacteroidales;f_Paludibacteraceae;g_RF16;s_RF16 sp900317745
s_UBA4372 sp017445925	361	370	88	382	211	334	321	400	641	898	34	256	d_Bacteria;p_Bacteroidota;c_Bacteroidia;o_Bacteroidales;f_Bacteroidaceae;g_UBA4372;s_UBA4372 sp017445925
s_RF16 sp002373505	1071	59	1188	203	5	824	563	165	83	16	94	20	d_Bacteria;p_Bacteroidota;c_Bacteroidia;o_Bacteroidales;f_Paludibacteraceae;g_RF16;s_RF16 sp002373505
s_Limimorpha sp017538795	718	691	706	420	122	386	300	98	579	186	45	38	d_Bacteria;p_Bacteroidota;c_Bacteroidia;o_Bacteroidales;f_F082;g_Limimorpha;s_Limimorpha sp017538795
s_Malacoplasma A sp902782585	220	44	1377	28	16	149	524	134	566	93	16	1103	d_Bacteria;p_Firmicutes;c_Bacilli;o_Mycoplasmatales;f_Mycoplasmoidaceae;g_Malacoplasma A;s_Malacoplasma A sp902782585
s_UBA6382 sp902792555	7	46	2	27	4122	5	6	0	31	11	0	13	d_Bacteria;p_Bacteroidota;c_Bacteroidia;o_Bacteroidales;f_Bacteroidaceae;g_UBA6382;s_UBA6382 sp902792555
s_Prevotella sp017447515	65	1477	45	179	138	584	135	558	55	348	7	669	d_Bacteria;p_Bacteroidota;c_Bacteroidia;o_Bacteroidales;f_Bacteroidaceae;g_Prevotella;s_Prevotella sp017447515
s_Unclassified_g_UBA2913	9	619	22	44	3300	3	4	206	0	22	12	15	d_Bacteria;p_Firmicutes C;c_Negativicutes;o_Selenomonadales;f_Selenomonadaceae;g_UBA2913;s_Unclassified_g_UBA2913
s_Unclassified_g_RGIG9201	9	15	1171	1071	187	1	289	1146	133	5	0	225	d_Bacteria;p_Firmicutes C;c_Negativicutes;o_Selenomonadales;f_Selenomonadaceae;g_RGIG9201;s_Unclassified_g_RGIG9201
s_Unclassified_g_RUG440	98	154	24	159	1478	93	570	530	291	94	589	168	d_Bacteria;p_Actinobacteriota;c_Coriobacteriia;o_Coriobacteriales;f_Atopobiaceae;g_RUG440;s_Unclassified_g_RUG440
s_HGM04593 sp900769465	22	57	14	261	16	152	1162	13	16	261	125	2147	d_Bacteria;p_Bacteroidota;c_Bacteroidia;o_Bacteroidales;f_Bacteroidaceae;g_HGM04593;s_HGM04593 sp900769465
s_Fretibacterium sp905233565	0	0	3369	733	3	3	99	6	1	1	10	12	d_Bacteria;p_Synergistota;c_Synergistia;o_Synergistales;f_Aminobacteriaceae;g_Fretibacterium;s_Fretibacterium sp905233565
s_Ruminococcus E sp900320995	83	32	0	12	188	130	596	2340	292	432	11	120	d_Bacteria;p_Firmicutes A;c_Clostridia;o_Oscillospirales;f_Acutalibacteraceae;g_Ruminococcus E;s_Ruminococcus E sp900320995
s_Cryptobacteroides sp902774155	208	46	1236	721	131	215	856	135	308	34	88	252	d_Bacteria;p_Bacteroidota;c_Bacteroidia;o_Bacteroidales;f_UBA932;g_Cryptobacteroides;s_Cryptobacteroides sp902774155
s_Enterocloster sp900770345	118	386	11	23	1633	54	100	117	60	209	1392	127	d_Bacteria;p_Firmicutes A;c_Clostridia;o_Lachnospirales;f_Lachnospiraceae;g_Enterocloster;s_Enterocloster sp900770345
s_Unclassified_f_Mortierellaceae	320	97	822	94	20	141	547	210	462	67	25	1410	d_Eukaryota;p_Mucoromycota;c_Mortierellomycetes;o_Mortierellales;f_Mortierellaceae;g_Unclassified_f_Mortierellaceae;s_Unclassified_f_Mortierellaceae
s_Nitrosopelagicus brevis	173	798	235	92	454	38	216	47	62	79	1127	889	d_Archaea;p_Thermoproteota;c_Nitrososphaeria;o_Nitrososphaerales;f_Nitrosopumilaceae;g_Nitrosopelagicus;s_Nitrosopelagicus brevis
s_Prevotella sp905235325	223	383	705	352	788	208	245	206	627	109	103	256	d_Bacteria;p_Bacteroidota;c_Bacteroidia;o_Bacteroidales;f_Bacteroidaceae;g_Prevotella;s_Prevotella sp905235325
s_Treponema D sp017386165	68	727	109	153	670	687	125	579	82	39	394	570	d_Bacteria;p_Spirochaetota;c_Spirochaetia;o_Treponematales;f_Treponemataceae;g_Treponema D;s_Treponema D sp017386165
s_UBA4334 sp902802265	487	535	127	90	876	443	590	408	28	246	26	344	d_Bacteria;p_Bacteroidota;c_Bacteroidia;o_Bacteroidales;f_Bacteroidaceae;g_UBA4334;s_UBA4334 sp902802265
s_Quinella sp015206785	42	40	751	2300	12	18	141	181	300	15	14	381	d_Bacteria;p_Firmicutes C;c_Negativicutes;o_Selenomonadales;f_Selenomonadaceae;g_Quinella;s_Quinella sp015206785
s_NK4A136 sp017634975	197	43	97	457	135	139	524	225	76	1112	184	998	d_Bacteria;p_Firmicutes A;c_Clostridia;o_Lachnospirales;f_Lachnospiraceae;g_NK4A136;s_NK4A136 sp017634975
s_CAG-267 sp017964705	403	233	1199	59	54	37	235	145	1094	80	112	530	d_Bacteria;p_Proteobacteria;c_Alphaproteobacteria;o_RF32;f_CAG-239;g_CAG-267;s_CAG-267 sp017964705
s_Unclassified_g_RUG12519	21	9	123	0	7	5	9	8	76	23	251	3647	d_Bacteria;p_Firmicutes A;c_Clostridia;o_Oscillospirales;f_Ruminococcaceae;g_RUG12519;s_Unclassified_g_RUG12519
s_RF16 sp905233255	282	53	2321	149	6	465	347	325	29	21	107	59	d_Bacteria;p_Bacteroidota;c_Bacteroidia;o_Bacteroidales;f_Paludibacteraceae;g_RF16;s_RF16 sp905233255
s_Prevotella sp902779455	323	226	481	193	496	176	303	1004	213	192	305	248	d_Bacteria;p_Bacteroidota;c_Bacteroidia;o_Bacteroidales;f_Bacteroidaceae;g_Prevotella;s_Prevotella sp902779455
s_UBA3839 sp002350855	482	345	64	378	726	414	129	239	89	590	348	351	d_Bacteria;p_Bacteroidota;c_Bacteroidia;o_Bacteroidales;f_Bacteroidaceae;g_UBA3839;s_UBA3839 sp002350855
s_Bulleidia sp900770275	75	322	0	12	1787	13	124	48	24	130	1561	54	d_Bacteria;p_Firmicutes;c_Bacilli;o_Erysipelotrichales;f_Erysipelotrichaceae;g_Bulleidia;s_Bulleidia sp900770275
s_UBA1067 sp902801025	693	57	612	125	0	229	1478	107	143	503	52	146	d_Bacteria;p_Verrucomicrobiota;c_Kiritimatiellae;o_RFP12;f_UBA1067;g_UBA1067;s_UBA1067 sp902801025
s_Prevotella sp017561825	115	373	52	295	735	193	309	1400	48	440	107	76	d_Bacteria;p_Bacteroidota;c_Bacteroidia;o_Bacteroidales;f_Bacteroidaceae;g_Prevotella;s_Prevotella sp017561825
s_Prevotella sp017545045	157	389	311	203	720	293	956	255	227	125	40	466	d_Bacteria;p_Bacteroidota;c_Bacteroidia;o_Bacteroidales;f_Bacteroidaceae;g_Prevotella;s_Prevotella sp017545045
s_Unclassified_f_CAG-272	190	1039	451	290	119	226	401	610	54	203	426	128	d_Bacteria;p_Firmicutes A;c_Clostridia;o_Oscillospirales;f_CAG-272;g_Unclassified_f_CAG-272;s_Unclassified_f_CAG-272
s_Prevotella sp017960525	502	475	450	335	442	138	458	405	312	225	66	326	d_Bacteria;p_Bacteroidota;c_Bacteroidia;o_Bacteroidales;f_Bacteroidaceae;g_Prevotella;s_Prevotella sp017960525
s_RUG12519 sp902798675	323	122	1186	59	38	102	315	149	1162	93	63	504	d_Bacteria;p_Firmicutes A;c_Clostridia;o_Oscillospirales;f_Ruminococcaceae;g_RUG12519;s_RUG12519 sp902798675
s_RUG714 sp015066575	492	202	279	894	3	345	742	279	326	201	212	127	d_Bacteria;p_Firmicutes A;c_Clostridia;o_Oscillospirales;f_Acutalibacteraceae;g_RUG714;s_RUG714 sp015066575
s_Methanobrevibacter A sp902770715	110	201	356	1011	78	114	668	547	90	459	265	190	d_Archaea;p_Methanobacteriota;c_Methanobacteria;o_Methanobacteriales;f_Methanobacteriaceae;g_Methanobrevibacter A;s_Methanobrevibacter A sp902770715
s_UBA2918 sp902779085	460	130	283	161	748	185	297	350	137	264	704	363	d_Bacteria;p_Bacteroidota;c_Bacteroidia;o_Bacteroidales;f_Bacteroidaceae;g_UBA2918;s_UBA2918 sp902779085
s_Unclassified_o_Tritrichomonadida	335	139	1068	44	40	107	380	192	973	74	55	671	d_Eukaryota;p_Parabasalia;c_Unclassified_p__Parabasalia;o_Tritrichomonadida;f_Unclassified_o_Tritrichomonadida;g_Unclassified_o_Tritrichomonadida;s_Unclassified_o_Tritrichomonadida
s_UBA9715 sp017511465	226	809	64	201	52	200	1171	127	115	487	548	76	d_Bacteria;p_Actinobacteriota;c_Coriobacteriia;o_Coriobacteriales;f_Eggerthellaceae;g_UBA9715;s_UBA9715 sp017511465
s_Prevotella sp902785695	163	243	279	497	656	268	657	461	533	177	58	81	d_Bacteria;p_Bacteroidota;c_Bacteroidia;o_Bacteroidales;f_Bacteroidaceae;g_Prevotella;s_Prevotella sp902785695
s_Prevotella sp002353525	294	216	153	414	254	107	858	548	267	618	74	267	d_Bacteria;p_Bacteroidota;c_Bacteroidia;o_Bacteroidales;f_Bacteroidaceae;g_Prevotella;s_Prevotella sp002353525
s_RF16 sp017464475	279	43	1948	315	4	444	478	351	32	9	59	104	d_Bacteria;p_Bacteroidota;c_Bacteroidia;o_Bacteroidales;f_Paludibacteraceae;g_RF16;s_RF16 sp017464475
s_Unclassified_g_UBA737	32	22	803	176	39	455	887	20	9	1084	475	63	d_Bacteria;p_Firmicutes A;c_Clostridia;o_Oscillospirales;f_Acutalibacteraceae;g_UBA737;s_Unclassified_g_UBA737
s_Unclassified_c_Agaricomycetes	245	88	1063	58	43	215	618	139	861	72	30	630	d_Eukaryota;p_Basidiomycota;c_Agaricomycetes;o_Unclassified_c_Agaricomycetes;f_Unclassified_c_Agaricomycetes;g_Unclassified_c_Agaricomycetes;s_Unclassified_c_Agaricomycetes
s_CAG-127 sp017625335	86	24	4	17	515	73	516	349	16	70	2212	179	d_Bacteria;p_Firmicutes A;c_Clostridia;o_Lachnospirales;f_Lachnospiraceae;g_CAG-127;s_CAG-127 sp017625335
s_UBA3222 sp016286235	130	67	1334	348	37	209	639	156	297	123	3	714	d_Bacteria;p_Verrucomicrobiota;c_Verrucomicrobiae;o_Opitutales;f_UBA9783;g_UBA3222;s_UBA3222 sp016286235
s_Prevotella sp905236455	718	288	984	784	250	77	280	260	42	247	62	62	d_Bacteria;p_Bacteroidota;c_Bacteroidia;o_Bacteroidales;f_Bacteroidaceae;g_Prevotella;s_Prevotella sp905236455
s_ER4 sp002437735	1292	1392	17	59	46	86	60	16	8	487	571	17	d_Bacteria;p_Firmicutes A;c_Clostridia;o_Oscillospirales;f_Oscillospiraceae;g_ER4;s_ER4 sp002437735
s_Prevotella sp017449025	345	381	812	480	695	123	371	393	81	151	74	140	d_Bacteria;p_Bacteroidota;c_Bacteroidia;o_Bacteroidales;f_Bacteroidaceae;g_Prevotella;s_Prevotella sp017449025
s_Treponema D sp002478955	2	3335	8	16	443	17	1	14	0	1	202	3	d_Bacteria;p_Spirochaetota;c_Spirochaetia;o_Treponematales;f_Treponemataceae;g_Treponema D;s_Treponema D sp002478955
s_RF16 sp902800525	535	64	909	330	4	806	532	469	43	31	148	170	d_Bacteria;p_Bacteroidota;c_Bacteroidia;o_Bacteroidales;f_Paludibacteraceae;g_RF16;s_RF16 sp902800525
s_UBA6382 sp002439755	1189	312	74	23	40	221	732	323	146	159	764	56	d_Bacteria;p_Bacteroidota;c_Bacteroidia;o_Bacteroidales;f_Bacteroidaceae;g_UBA6382;s_UBA6382 sp002439755
s_Prevotella sp017428055	482	223	127	228	560	472	213	314	856	420	55	89	d_Bacteria;p_Bacteroidota;c_Bacteroidia;o_Bacteroidales;f_Bacteroidaceae;g_Prevotella;s_Prevotella sp017428055
s_Bilifractor sp900319355	92	267	12	11	849	80	108	71	42	156	2280	71	d_Bacteria;p_Firmicutes A;c_Clostridia;o_Lachnospirales;f_Lachnospiraceae;g_Bilifractor;s_Bilifractor sp900319355
s_RUG14515 sp902782395	34	19	192	302	50	38	2849	168	80	27	120	153	d_Bacteria;p_Firmicutes;c_Bacilli;o_RFN20;f_CAG-826;g_RUG14515;s_RUG14515 sp902782395
s_CAG-269 sp017430135	49	12	109	53	20	12	99	33	90	82	3406	63	d_Bacteria;p_Firmicutes A;c_Clostridia;o_TANB77;f_CAG-508;g_CAG-269;s_CAG-269 sp017430135
s_Prevotella sp900320585	306	416	211	177	534	327	289	265	700	507	108	181	d_Bacteria;p_Bacteroidota;c_Bacteroidia;o_Bacteroidales;f_Bacteroidaceae;g_Prevotella;s_Prevotella sp900320585
s_Prevotella sp017442765	1232	128	93	430	334	258	615	245	123	190	60	312	d_Bacteria;p_Bacteroidota;c_Bacteroidia;o_Bacteroidales;f_Bacteroidaceae;g_Prevotella;s_Prevotella sp017442765
s_Unclassified_g_RGIG6076	317	1084	112	26	9	143	61	5	1	508	1737	14	d_Bacteria;p_Bacteroidota;c_Bacteroidia;o_Bacteroidales;f_Tenuifilaceae;g_RGIG6076;s_Unclassified_g_RGIG6076
s_UBA1711 sp900318275	1090	40	37	69	118	627	397	1404	62	98	24	49	d_Bacteria;p_Bacteroidota;c_Bacteroidia;o_Bacteroidales;f_P3;g_UBA1711;s_UBA1711 sp900318275
s_GCA-900199385 sp900322155	321	358	26	906	4	952	278	405	113	207	369	72	d_Bacteria;p_Firmicutes A;c_Clostridia;o_Christensenellales;f_CAG-74;g_GCA-900199385;s_GCA-900199385 sp900322155
s_UBA1367 sp017941705	144	20	29	360	57	140	465	897	83	53	633	1126	d_Bacteria;p_Actinobacteriota;c_Coriobacteriia;o_Coriobacteriales;f_Atopobiaceae;g_UBA1367;s_UBA1367 sp017941705
s_RUG572 sp017427485	42	10	2827	27	0	77	537	278	68	82	21	33	d_Bacteria;p_Verrucomicrobiota;c_Kiritimatiellae;o_RFP12;f_UBA1067;g_RUG572;s_RUG572 sp017427485
s_RGIG9670 sp017651565	61	76	1112	1235	45	17	365	557	200	6	58	268	d_Bacteria;p_Firmicutes;c_Bacilli;o_RFN20;f_CAG-826;g_RGIG9670;s_RGIG9670 sp017651565
s_Cryptobacteroides sp017477245	232	32	189	513	196	159	682	230	369	615	80	693	d_Bacteria;p_Bacteroidota;c_Bacteroidia;o_Bacteroidales;f_UBA932;g_Cryptobacteroides;s_Cryptobacteroides sp017477245
s_Ruminobacter sp900315145	409	336	45	907	1018	115	64	160	37	154	557	183	d_Bacteria;p_Proteobacteria;c_Gammaproteobacteria;o_Enterobacterales;f_Succinivibrionaceae;g_Ruminobacter;s_Ruminobacter sp900315145
s_RUG714 sp017430965	349	77	337	644	1	460	850	458	363	159	98	189	d_Bacteria;p_Firmicutes A;c_Clostridia;o_Oscillospirales;f_Acutalibacteraceae;g_RUG714;s_RUG714 sp017430965
s_Prevotella sp002317355	68	832	384	210	42	257	756	323	170	408	166	362	d_Bacteria;p_Bacteroidota;c_Bacteroidia;o_Bacteroidales;f_Bacteroidaceae;g_Prevotella;s_Prevotella sp002317355
s_Unclassified_g_RGIG6375	39	63	192	342	16	1089	416	17	8	12	1779	3	d_Bacteria;p_Firmicutes A;c_Clostridia;o_Oscillospirales;f_Oscillospiraceae;g_RGIG6375;s_Unclassified_g_RGIG6375
s_Fibrobacter sp017530965	90	2	59	77	8	60	600	14	43	417	2550	54	d_Bacteria;p_Fibrobacterota;c_Fibrobacteria;o_Fibrobacterales;f_Fibrobacteraceae;g_Fibrobacter;s_Fibrobacter sp017530965
s_Eubacterium Q sp900110635	674	40	33	1079	8	135	166	34	34	465	1241	62	d_Bacteria;p_Firmicutes A;c_Clostridia;o_Lachnospirales;f_Lachnospiraceae;g_Eubacterium Q;s_Eubacterium Q sp900110635
s_Unclassified_g_Perkinsus	324	108	1131	55	51	225	406	164	800	138	28	533	d_Eukaryota;p_Perkinsozoa;c_Unclassified_p__Perkinsozoa;o_Perkinsida;f_Perkinsidae;g_Perkinsus;s_Unclassified_g_Perkinsus
s_RUG754 sp017394515	174	109	25	332	9	1104	1029	329	302	143	226	181	d_Bacteria;p_Firmicutes A;c_Clostridia;o_Peptostreptococcales;f_Anaerovoracaceae;g_RUG754;s_RUG754 sp017394515
s_Limivicinus sp902775985	231	613	219	128	210	501	310	119	335	194	937	162	d_Bacteria;p_Firmicutes A;c_Clostridia;o_Oscillospirales;f_Oscillospiraceae;g_Limivicinus;s_Limivicinus sp902775985
s_Cryptobacteroides sp017428945	159	104	1247	704	171	231	515	282	152	70	86	232	d_Bacteria;p_Bacteroidota;c_Bacteroidia;o_Bacteroidales;f_UBA932;g_Cryptobacteroides;s_Cryptobacteroides sp017428945
s_Ruminococcus flavefaciens B	274	820	19	307	5	14	311	55	13	191	1797	144	d_Bacteria;p_Firmicutes A;c_Clostridia;o_Oscillospirales;f_Ruminococcaceae;g_Ruminococcus;s_Ruminococcus flavefaciens B
s_UBA3207 sp900314585	123	23	349	39	5	7	143	2346	223	34	73	562	d_Bacteria;p_Firmicutes;c_Bacilli;o_RFN20;f_CAG-826;g_UBA3207;s_UBA3207 sp900314585
s_UBA1786 sp902787555	384	264	164	250	769	303	201	652	249	473	121	93	d_Bacteria;p_Bacteroidota;c_Bacteroidia;o_Bacteroidales;f_Bacteroidaceae;g_UBA1786;s_UBA1786 sp902787555
s_Unclassified_f_Desulfobulbaceae	375	671	72	370	1371	244	77	184	79	72	212	186	d_Bacteria;p_Desulfobacterota;c_Desulfobulbia;o_Desulfobulbales;f_Desulfobulbaceae;g_Unclassified_f_Desulfobulbaceae;s_Unclassified_f_Desulfobulbaceae
s_Limimorpha sp900315175	421	106	78	282	2235	50	62	70	302	142	98	65	d_Bacteria;p_Bacteroidota;c_Bacteroidia;o_Bacteroidales;f_F082;g_Limimorpha;s_Limimorpha sp900315175
s_Ruminococcus C sp000433635	3	70	72	12	6	1	4	8	86	3598	41	6	d_Bacteria;p_Firmicutes A;c_Clostridia;o_Oscillospirales;f_Ruminococcaceae;g_Ruminococcus C;s_Ruminococcus C sp000433635
s_Pseudobutyrivibrio sp002309345	15	7	473	10	48	77	42	33	8	46	3126	20	d_Bacteria;p_Firmicutes A;c_Clostridia;o_Lachnospirales;f_Lachnospiraceae;g_Pseudobutyrivibrio;s_Pseudobutyrivibrio sp002309345
s_CAG-791 sp900625025	127	613	36	45	1407	44	111	128	50	176	1000	165	d_Bacteria;p_Firmicutes A;c_Clostridia;o_Lachnospirales;f_Lachnospiraceae;g_CAG-791;s_CAG-791 sp900625025
s_Porcincola sp902779575	220	624	146	209	335	416	365	321	184	191	691	195	d_Bacteria;p_Firmicutes A;c_Clostridia;o_Lachnospirales;f_Lachnospiraceae;g_Porcincola;s_Porcincola sp902779575
s_UBA4372 sp902781515	265	761	110	86	513	364	156	264	241	512	124	501	d_Bacteria;p_Bacteroidota;c_Bacteroidia;o_Bacteroidales;f_Bacteroidaceae;g_UBA4372;s_UBA4372 sp902781515
s_RUG420 sp017433225	311	12	106	290	61	446	360	862	73	415	433	521	d_Bacteria;p_Firmicutes A;c_Clostridia;o_Oscillospirales;f_Acutalibacteraceae;g_RUG420;s_RUG420 sp017433225
s_Egerieousia sp016285455	223	388	204	309	478	250	348	372	140	714	221	240	d_Bacteria;p_Bacteroidota;c_Bacteroidia;o_Bacteroidales;f_UBA932;g_Egerieousia;s_Egerieousia sp016285455
s_Fretibacterium sp017446645	2	2	1347	2212	1	2	280	13	4	1	2	21	d_Bacteria;p_Synergistota;c_Synergistia;o_Synergistales;f_Aminobacteriaceae;g_Fretibacterium;s_Fretibacterium sp017446645
s_Fibrobacter sp900141705	19	1	174	178	89	36	1793	25	27	362	1164	17	d_Bacteria;p_Fibrobacterota;c_Fibrobacteria;o_Fibrobacterales;f_Fibrobacteraceae;g_Fibrobacter;s_Fibrobacter sp900141705
s_Unclassified_g_UBA1213	90	489	256	233	110	252	386	550	375	797	206	126	d_Bacteria;p_Firmicutes A;c_Clostridia;o_Oscillospirales;f_Acutalibacteraceae;g_UBA1213;s_Unclassified_g_UBA1213
s_CAG-791 sp002358875	264	364	131	244	314	398	350	351	214	241	634	360	d_Bacteria;p_Firmicutes A;c_Clostridia;o_Lachnospirales;f_Lachnospiraceae;g_CAG-791;s_CAG-791 sp002358875
s_RUG350 sp900315995	300	173	636	125	25	256	488	141	400	92	108	1112	d_Bacteria;p_Firmicutes A;c_Clostridia;o_Christensenellales;f_RUG350;g_RUG350;s_RUG350 sp900315995
s_Treponema D sp017449285	125	180	181	260	291	266	644	443	147	77	143	1095	d_Bacteria;p_Spirochaetota;c_Spirochaetia;o_Treponematales;f_Treponemataceae;g_Treponema D;s_Treponema D sp017449285
s_Methanobrevibacter A sp900317865	127	94	643	108	136	577	235	1614	46	169	99	3	d_Archaea;p_Methanobacteriota;c_Methanobacteria;o_Methanobacteriales;f_Methanobacteriaceae;g_Methanobrevibacter A;s_Methanobrevibacter A sp900317865
s_Cryptobacteroides sp902788175	569	76	1252	637	118	609	117	31	220	16	80	124	d_Bacteria;p_Bacteroidota;c_Bacteroidia;o_Bacteroidales;f_UBA932;g_Cryptobacteroides;s_Cryptobacteroides sp902788175
s_Unclassified_g_Stomatobaculum	264	199	105	279	284	364	630	639	381	248	105	339	d_Bacteria;p_Firmicutes A;c_Clostridia;o_Lachnospirales;f_Lachnospiraceae;g_Stomatobaculum;s_Unclassified_g_Stomatobaculum
s_UBA3839 sp016284045	131	139	230	816	72	475	376	398	687	309	23	180	d_Bacteria;p_Bacteroidota;c_Bacteroidia;o_Bacteroidales;f_Bacteroidaceae;g_UBA3839;s_UBA3839 sp016284045
s_Prevotella sp900315455	258	415	177	243	1172	92	136	268	174	333	237	326	d_Bacteria;p_Bacteroidota;c_Bacteroidia;o_Bacteroidales;f_Bacteroidaceae;g_Prevotella;s_Prevotella sp900315455
s_Prevotella sp902774815	179	299	427	933	271	306	299	194	133	176	360	252	d_Bacteria;p_Bacteroidota;c_Bacteroidia;o_Bacteroidales;f_Bacteroidaceae;g_Prevotella;s_Prevotella sp902774815
s_RUG12438 sp902801685	17	0	1	21	0	0	3	0	0	21	3746	20	d_Bacteria;p_Firmicutes;c_Bacilli;o_RF39;f_UBA660;g_RUG12438;s_RUG12438 sp902801685
s_Prevotella sp002449535	678	224	203	69	777	490	301	397	22	55	46	562	d_Bacteria;p_Bacteroidota;c_Bacteroidia;o_Bacteroidales;f_Bacteroidaceae;g_Prevotella;s_Prevotella sp002449535
s_Cryptobacteroides sp017459075	57	224	332	181	120	1703	279	160	151	259	259	88	d_Bacteria;p_Bacteroidota;c_Bacteroidia;o_Bacteroidales;f_UBA932;g_Cryptobacteroides;s_Cryptobacteroides sp017459075
s_UBA1711 sp017545365	299	221	816	625	336	314	322	295	212	93	49	227	d_Bacteria;p_Bacteroidota;c_Bacteroidia;o_Bacteroidales;f_P3;g_UBA1711;s_UBA1711 sp017545365
s_Bulleidia sp017941735	207	347	38	1115	790	312	132	98	182	198	232	157	d_Bacteria;p_Firmicutes;c_Bacilli;o_Erysipelotrichales;f_Erysipelotrichaceae;g_Bulleidia;s_Bulleidia sp017941735
s_Unclassified_o_UBA4802	144	492	17	340	629	475	325	372	174	115	24	693	d_Bacteria;p_Spirochaetota;c_UBA4802;o_UBA4802;f_Unclassified_o_UBA4802;g_Unclassified_o_UBA4802;s_Unclassified_o_UBA4802
s_Cryptobacteroides sp900319405	152	99	1216	614	203	618	297	48	165	51	125	211	d_Bacteria;p_Bacteroidota;c_Bacteroidia;o_Bacteroidales;f_UBA932;g_Cryptobacteroides;s_Cryptobacteroides sp900319405
s_UBA4372 sp017557475	403	357	65	346	597	155	444	256	190	408	300	276	d_Bacteria;p_Bacteroidota;c_Bacteroidia;o_Bacteroidales;f_Bacteroidaceae;g_UBA4372;s_UBA4372 sp017557475
s_CAG-492 sp017470645	272	68	666	152	106	60	361	143	563	80	123	1200	d_Bacteria;p_Firmicutes A;c_Clostridia;o_TANB77;f_CAG-508;g_CAG-492;s_CAG-492 sp017470645
s_Prevotella sp902775605	145	510	204	64	640	778	362	364	173	262	120	172	d_Bacteria;p_Bacteroidota;c_Bacteroidia;o_Bacteroidales;f_Bacteroidaceae;g_Prevotella;s_Prevotella sp902775605
s_RUG099 sp902795265	241	39	141	211	18	167	316	202	166	201	2022	66	d_Bacteria;p_Firmicutes A;c_Clostridia;o_Peptostreptococcales;f_Anaerovoracaceae;g_RUG099;s_RUG099 sp902795265
s_CAG-83 sp902765025	165	117	863	313	15	389	936	138	191	85	130	439	d_Bacteria;p_Firmicutes A;c_Clostridia;o_Oscillospirales;f_Oscillospiraceae;g_CAG-83;s_CAG-83 sp902765025
s_Unclassified_g_SIG42	198	100	35	197	40	203	335	180	176	91	2167	56	d_Bacteria;p_Actinobacteriota;c_Coriobacteriia;o_Coriobacteriales;f_Eggerthellaceae;g_SIG42;s_Unclassified_g_SIG42
s_UBA3636 sp002448475	31	17	183	23	0	680	1277	260	473	413	5	415	d_Bacteria;p_Verrucomicrobiota;c_Kiritimatiellae;o_RFP12;f_UBA3636;g_UBA3636;s_UBA3636 sp002448475
s_UBA1217 sp016283175	9	683	16	50	651	1628	199	193	258	13	61	13	d_Bacteria;p_Bacteroidota;c_Bacteroidia;o_Bacteroidales;f_P3;g_UBA1217;s_UBA1217 sp016283175
s_Prevotella sp902775475	118	188	1208	667	170	154	204	342	247	300	59	116	d_Bacteria;p_Bacteroidota;c_Bacteroidia;o_Bacteroidales;f_Bacteroidaceae;g_Prevotella;s_Prevotella sp902775475
s_Saccharofermentans sp017554745	22	2	1	4	0	2	40	1	11	630	3041	5	d_Bacteria;p_Firmicutes A;c_Clostridia;o_Saccharofermentanales;f_Saccharofermentanaceae;g_Saccharofermentans;s_Saccharofermentans sp017554745
s_Cryptobacteroides sp017458145	45	49	78	840	76	589	1118	158	338	100	207	159	d_Bacteria;p_Bacteroidota;c_Bacteroidia;o_Bacteroidales;f_UBA932;g_Cryptobacteroides;s_Cryptobacteroides sp017458145
s_UBA1786 sp018066015	108	286	237	175	1112	116	213	302	140	469	271	323	d_Bacteria;p_Bacteroidota;c_Bacteroidia;o_Bacteroidales;f_Bacteroidaceae;g_UBA1786;s_UBA1786 sp018066015
s_UBA2834 sp017964115	375	144	1047	25	38	35	217	91	1094	44	196	443	d_Bacteria;p_Patescibacteria;c_Saccharimonadia;o_Saccharimonadales;f_Nanosyncoccaceae;g_UBA2834;s_UBA2834 sp017964115
s_Prevotella sp017470345	172	293	314	121	835	186	666	287	173	373	24	302	d_Bacteria;p_Bacteroidota;c_Bacteroidia;o_Bacteroidales;f_Bacteroidaceae;g_Prevotella;s_Prevotella sp017470345
s_Unclassified_o_Treponematales	141	873	36	47	817	157	102	362	78	62	351	714	d_Bacteria;p_Spirochaetota;c_Spirochaetia;o_Treponematales;f_Unclassified_o_Treponematales;g_Unclassified_o_Treponematales;s_Unclassified_o_Treponematales
s_UBA2913 sp900770895	7	726	14	14	2726	4	46	104	29	25	20	24	d_Bacteria;p_Firmicutes C;c_Negativicutes;o_Selenomonadales;f_Selenomonadaceae;g_UBA2913;s_UBA2913 sp900770895
s_Paramecium octaurelia	355	70	1428	34	36	217	366	191	702	46	29	260	d_Eukaryota;p_Ciliophora;c_Oligohymenophorea;o_Peniculida;f_Parameciidae;g_Paramecium;s_Paramecium octaurelia
s_Fibrobacter sp017475045	182	39	713	346	118	260	502	221	137	230	680	303	d_Bacteria;p_Fibrobacterota;c_Fibrobacteria;o_Fibrobacterales;f_Fibrobacteraceae;g_Fibrobacter;s_Fibrobacter sp017475045
s_UBA1217 sp017446745	439	47	129	973	208	907	319	378	90	38	153	49	d_Bacteria;p_Bacteroidota;c_Bacteroidia;o_Bacteroidales;f_P3;g_UBA1217;s_UBA1217 sp017446745
s_RGIG5612 sp015057955	324	215	56	259	272	649	469	430	159	263	355	274	d_Bacteria;p_Firmicutes A;c_Clostridia;o_Lachnospirales;f_Lachnospiraceae;g_RGIG5612;s_RGIG5612 sp015057955
s_RUG410 sp902763155	356	1745	0	96	83	3	22	20	0	721	145	533	d_Bacteria;p_Proteobacteria;c_Alphaproteobacteria;o_RF32;f_CAG-239;g_RUG410;s_RUG410 sp902763155
s_Prevotella sp017459445	681	355	339	520	307	323	280	505	117	85	38	174	d_Bacteria;p_Bacteroidota;c_Bacteroidia;o_Bacteroidales;f_Bacteroidaceae;g_Prevotella;s_Prevotella sp017459445
s_Ruminococcus E sp902774325	34	33	0	0	186	304	100	2269	476	172	89	57	d_Bacteria;p_Firmicutes A;c_Clostridia;o_Oscillospirales;f_Acutalibacteraceae;g_Ruminococcus E;s_Ruminococcus E sp902774325
s_Cryptobacteroides sp017469745	34	342	53	129	1051	1080	295	264	102	105	193	72	d_Bacteria;p_Bacteroidota;c_Bacteroidia;o_Bacteroidales;f_UBA932;g_Cryptobacteroides;s_Cryptobacteroides sp017469745
s_Prevotella sp900320255	759	150	734	149	686	167	136	189	241	411	38	52	d_Bacteria;p_Bacteroidota;c_Bacteroidia;o_Bacteroidales;f_Bacteroidaceae;g_Prevotella;s_Prevotella sp900320255
s_Polysphondylium violaceum	199	105	1119	52	26	158	458	175	898	51	38	428	d_Eukaryota;p_Evosea;c_Eumycetozoa;o_Dictyosteliales;f_Dictyosteliaceae;g_Polysphondylium;s_Polysphondylium violaceum
s_UBA2862 sp017432405	181	231	571	195	1781	172	128	69	53	198	70	55	d_Bacteria;p_Firmicutes A;c_Clostridia;o_Christensenellales;f_CAG-74;g_UBA2862;s_UBA2862 sp017432405
s_Ruminococcus E sp905234535	73	164	7	19	335	171	387	1352	601	320	179	95	d_Bacteria;p_Firmicutes A;c_Clostridia;o_Oscillospirales;f_Acutalibacteraceae;g_Ruminococcus E;s_Ruminococcus E sp905234535
s_Prevotella sp902776935	388	233	179	247	388	125	1510	184	124	95	21	199	d_Bacteria;p_Bacteroidota;c_Bacteroidia;o_Bacteroidales;f_Bacteroidaceae;g_Prevotella;s_Prevotella sp902776935
s_RF16 sp905234835	249	98	1239	234	32	631	456	49	141	114	88	362	d_Bacteria;p_Bacteroidota;c_Bacteroidia;o_Bacteroidales;f_Paludibacteraceae;g_RF16;s_RF16 sp905234835
s_Cryptobacteroides sp902762655	205	72	156	893	171	565	543	731	115	64	130	48	d_Bacteria;p_Bacteroidota;c_Bacteroidia;o_Bacteroidales;f_UBA932;g_Cryptobacteroides;s_Cryptobacteroides sp902762655
s_Mitsuokella multacida	10	694	38	123	2434	16	51	194	0	14	71	47	d_Bacteria;p_Firmicutes C;c_Negativicutes;o_Selenomonadales;f_Selenomonadaceae;g_Mitsuokella;s_Mitsuokella multacida
s_Anaerovibrio sp902786545	45	56	92	633	513	443	306	638	358	356	21	222	d_Bacteria;p_Firmicutes C;c_Negativicutes;o_Selenomonadales;f_Selenomonadaceae;g_Anaerovibrio;s_Anaerovibrio sp902786545
s_Ruminiclostridium E sp017635675	180	195	254	686	29	385	676	271	104	112	159	627	d_Bacteria;p_Firmicutes A;c_Clostridia;o_Oscillospirales;f_Ruminococcaceae;g_Ruminiclostridium E;s_Ruminiclostridium E sp017635675
s_Anaerovibrio sp000622005	15	2	160	1404	268	308	236	544	307	157	58	216	d_Bacteria;p_Firmicutes C;c_Negativicutes;o_Selenomonadales;f_Selenomonadaceae;g_Anaerovibrio;s_Anaerovibrio sp000622005
s_Prevotella sp002395135	329	151	212	271	602	82	499	512	281	195	150	390	d_Bacteria;p_Bacteroidota;c_Bacteroidia;o_Bacteroidales;f_Bacteroidaceae;g_Prevotella;s_Prevotella sp002395135
s_Eubacterium Q sp902776395	541	185	648	240	86	29	290	10	135	1001	170	339	d_Bacteria;p_Firmicutes A;c_Clostridia;o_Lachnospirales;f_Lachnospiraceae;g_Eubacterium Q;s_Eubacterium Q sp902776395
s_Fibrobacter sp002449765	2	7	87	142	9	29	373	4	24	286	2620	89	d_Bacteria;p_Fibrobacterota;c_Fibrobacteria;o_Fibrobacterales;f_Fibrobacteraceae;g_Fibrobacter;s_Fibrobacter sp002449765
s_Methanobrevibacter A sp900319985	275	228	450	69	28	68	923	403	113	301	790	24	d_Archaea;p_Methanobacteriota;c_Methanobacteria;o_Methanobacteriales;f_Methanobacteriaceae;g_Methanobrevibacter A;s_Methanobrevibacter A sp900319985
s_Butyribacter sp902795705	99	137	140	152	945	36	172	280	46	823	702	138	d_Bacteria;p_Firmicutes A;c_Clostridia;o_Lachnospirales;f_Lachnospiraceae;g_Butyribacter;s_Butyribacter sp902795705
s_Stomatobaculum sp017449925	194	96	151	195	161	357	1050	972	76	133	95	185	d_Bacteria;p_Firmicutes A;c_Clostridia;o_Lachnospirales;f_Lachnospiraceae;g_Stomatobaculum;s_Stomatobaculum sp017449925
s_RUG099 sp017431685	251	347	294	319	470	351	576	297	110	278	194	178	d_Bacteria;p_Firmicutes A;c_Clostridia;o_Peptostreptococcales;f_Anaerovoracaceae;g_RUG099;s_RUG099 sp017431685
s_NK4A144 sp902803625	11	8	54	166	3	38	218	235	34	3	37	2857	d_Bacteria;p_Firmicutes A;c_Clostridia;o_Lachnospirales;f_Lachnospiraceae;g_NK4A144;s_NK4A144 sp902803625
s_Lawsonibacter sp009917615	209	86	144	561	11	194	892	199	68	52	590	654	d_Bacteria;p_Firmicutes A;c_Clostridia;o_Oscillospirales;f_Oscillospiraceae;g_Lawsonibacter;s_Lawsonibacter sp009917615
s_Ruminococcus D sp017484095	94	2870	2	121	3	17	46	72	3	53	362	10	d_Bacteria;p_Firmicutes A;c_Clostridia;o_Oscillospirales;f_Ruminococcaceae;g_Ruminococcus D;s_Ruminococcus D sp017484095
s_Prevotella sp900315565	108	146	164	542	207	323	464	819	424	145	83	216	d_Bacteria;p_Bacteroidota;c_Bacteroidia;o_Bacteroidales;f_Bacteroidaceae;g_Prevotella;s_Prevotella sp900315565
s_Fretibacterium sp017448685	2	15	1096	2445	0	0	73	2	0	0	0	4	d_Bacteria;p_Synergistota;c_Synergistia;o_Synergistales;f_Aminobacteriaceae;g_Fretibacterium;s_Fretibacterium sp017448685
s_Fibrobacter sp900143055	23	3	84	161	27	43	710	20	65	238	2226	27	d_Bacteria;p_Fibrobacterota;c_Fibrobacteria;o_Fibrobacterales;f_Fibrobacteraceae;g_Fibrobacter;s_Fibrobacter sp900143055
s_RUG410 sp017528205	169	1005	5	137	183	11	52	39	1	576	190	1256	d_Bacteria;p_Proteobacteria;c_Alphaproteobacteria;o_RF32;f_CAG-239;g_RUG410;s_RUG410 sp017528205
s_Fibrobacter succinogenes J	5	51	2	498	240	18	102	625	1627	112	304	35	d_Bacteria;p_Fibrobacterota;c_Fibrobacteria;o_Fibrobacterales;f_Fibrobacteraceae;g_Fibrobacter;s_Fibrobacter succinogenes J
s_Unclassified_f_Nanosyncoccaceae	94	42	94	1245	267	132	1066	99	163	148	208	57	d_Bacteria;p_Patescibacteria;c_Saccharimonadia;o_Saccharimonadales;f_Nanosyncoccaceae;g_Unclassified_f_Nanosyncoccaceae;s_Unclassified_f_Nanosyncoccaceae
s_Quinella sp905234365	0	3	743	2177	24	0	242	273	41	0	0	110	d_Bacteria;p_Firmicutes C;c_Negativicutes;o_Selenomonadales;f_Selenomonadaceae;g_Quinella;s_Quinella sp905234365
s_Blautia A sp017463155	310	141	35	191	208	200	1112	207	310	85	292	521	d_Bacteria;p_Firmicutes A;c_Clostridia;o_Lachnospirales;f_Lachnospiraceae;g_Blautia A;s_Blautia A sp017463155
s_Prevotella sp017458225	471	396	126	445	279	129	390	783	49	475	46	23	d_Bacteria;p_Bacteroidota;c_Bacteroidia;o_Bacteroidales;f_Bacteroidaceae;g_Prevotella;s_Prevotella sp017458225
s_Prevotella sp002251365	171	509	218	404	366	234	221	204	256	447	263	308	d_Bacteria;p_Bacteroidota;c_Bacteroidia;o_Bacteroidales;f_Bacteroidaceae;g_Prevotella;s_Prevotella sp002251365
s_Planoprotostelium fungivorum	215	93	960	77	24	90	421	204	634	57	29	796	d_Eukaryota;p_Evosea;c_Variosea;o_Cavosteliida;f_Cavosteliaceae;g_Planoprotostelium;s_Planoprotostelium fungivorum
s_RUG11977 sp017427415	87	49	2463	120	225	66	102	50	48	35	81	274	d_Bacteria;p_Firmicutes A;c_Clostridia;o_Lachnospirales;f_Lachnospiraceae;g_RUG11977;s_RUG11977 sp017427415
s_UBA3207 sp003501485	928	14	211	10	14	8	252	1884	38	6	90	141	d_Bacteria;p_Firmicutes;c_Bacilli;o_RFN20;f_CAG-826;g_UBA3207;s_UBA3207 sp003501485
s_UBA4372 sp902776455	418	88	64	30	66	121	219	211	76	452	1828	17	d_Bacteria;p_Bacteroidota;c_Bacteroidia;o_Bacteroidales;f_Bacteroidaceae;g_UBA4372;s_UBA4372 sp902776455
s_Prevotella sp002369515	85	191	314	288	743	162	365	423	149	633	142	90	d_Bacteria;p_Bacteroidota;c_Bacteroidia;o_Bacteroidales;f_Bacteroidaceae;g_Prevotella;s_Prevotella sp002369515
s_Fretibacterium sp017454625	5	16	2725	260	12	8	435	60	5	13	2	44	d_Bacteria;p_Synergistota;c_Synergistia;o_Synergistales;f_Aminobacteriaceae;g_Fretibacterium;s_Fretibacterium sp017454625
s_UBA4372 sp017645845	624	493	181	101	506	214	148	288	336	525	103	64	d_Bacteria;p_Bacteroidota;c_Bacteroidia;o_Bacteroidales;f_Bacteroidaceae;g_UBA4372;s_UBA4372 sp017645845
s_Unclassified_p_Spirochaetota	103	621	151	121	531	204	136	389	129	207	181	808	d_Bacteria;p_Spirochaetota;c_Unclassified_p_Spirochaetota;o_Unclassified_p_Spirochaetota;f_Unclassified_p_Spirochaetota;g_Unclassified_p_Spirochaetota;s_Unclassified_p_Spirochaetota
s_UBA1217 sp902788805	610	139	80	513	82	526	446	429	104	433	113	99	d_Bacteria;p_Bacteroidota;c_Bacteroidia;o_Bacteroidales;f_P3;g_UBA1217;s_UBA1217 sp902788805
s_UBA4334 sp016280445	363	274	105	297	754	178	317	533	156	451	20	124	d_Bacteria;p_Bacteroidota;c_Bacteroidia;o_Bacteroidales;f_Bacteroidaceae;g_UBA4334;s_UBA4334 sp016280445
s_W3P20-009 sp015061285	46	238	31	102	301	1124	54	283	1034	72	103	181	d_Bacteria;p_Bacteroidota;c_Bacteroidia;o_Bacteroidales;f_W3P20-009;g_W3P20-009;s_W3P20-009 sp015061285
s_Cryptobacteroides sp017634595	113	129	105	207	629	1124	263	188	245	105	208	247	d_Bacteria;p_Bacteroidota;c_Bacteroidia;o_Bacteroidales;f_UBA932;g_Cryptobacteroides;s_Cryptobacteroides sp017634595
s_Methanobrevibacter sp016291275	290	192	715	29	45	94	335	190	803	89	79	701	d_Archaea;p_Methanobacteriota;c_Methanobacteria;o_Methanobacteriales;f_Methanobacteriaceae;g_Methanobrevibacter;s_Methanobrevibacter sp016291275
s_Eubacterium Q sp900314445	28	704	4	149	84	15	8	28	7	851	1630	52	d_Bacteria;p_Firmicutes A;c_Clostridia;o_Lachnospirales;f_Lachnospiraceae;g_Eubacterium Q;s_Eubacterium Q sp900314445
s_CAG-698 sp016282055	212	656	575	76	170	97	180	160	349	24	159	895	d_Bacteria;p_Firmicutes;c_Bacilli;o_ML615J-28;f_CAG-698;g_CAG-698;s_CAG-698 sp016282055
s_RF16 sp902799555	462	105	1364	184	0	757	354	60	40	33	123	71	d_Bacteria;p_Bacteroidota;c_Bacteroidia;o_Bacteroidales;f_Paludibacteraceae;g_RF16;s_RF16 sp902799555
s_SFTJ01 sp004563195	213	311	157	751	702	119	358	226	73	206	259	178	d_Bacteria;p_Bacteroidota;c_Bacteroidia;o_Bacteroidales;f_Muribaculaceae;g_SFTJ01;s_SFTJ01 sp004563195
s_UBA4334 sp017448825	163	174	1183	85	589	229	255	185	186	119	11	363	d_Bacteria;p_Bacteroidota;c_Bacteroidia;o_Bacteroidales;f_Bacteroidaceae;g_UBA4334;s_UBA4334 sp017448825
s_Treponema D sp002373205	512	503	396	64	103	155	542	268	43	181	233	531	d_Bacteria;p_Spirochaetota;c_Spirochaetia;o_Treponematales;f_Treponemataceae;g_Treponema D;s_Treponema D sp002373205
s_Methanobrevibacter A sp017427765	133	61	603	133	21	81	1033	570	166	314	296	119	d_Archaea;p_Methanobacteriota;c_Methanobacteria;o_Methanobacteriales;f_Methanobacteriaceae;g_Methanobrevibacter A;s_Methanobrevibacter A sp017427765
s_Fibrobacter sp017545445	76	21	337	550	13	98	220	65	193	344	1411	201	d_Bacteria;p_Fibrobacterota;c_Fibrobacteria;o_Fibrobacterales;f_Fibrobacteraceae;g_Fibrobacter;s_Fibrobacter sp017545445
s_Fibrobacter sp017526585	8	7	21	76	11	36	167	4	20	546	2609	23	d_Bacteria;p_Fibrobacterota;c_Fibrobacteria;o_Fibrobacterales;f_Fibrobacteraceae;g_Fibrobacter;s_Fibrobacter sp017526585
s_CAG-269 sp017404025	88	154	965	369	139	53	156	334	292	514	335	128	d_Bacteria;p_Firmicutes A;c_Clostridia;o_TANB77;f_CAG-508;g_CAG-269;s_CAG-269 sp017404025
s_UBA4285 sp903789615	79	321	14	12	1516	108	45	91	30	101	1142	65	d_Bacteria;p_Firmicutes A;c_Clostridia;o_Lachnospirales;f_Lachnospiraceae;g_UBA4285;s_UBA4285 sp903789615
s_UBA2943 sp902764915	222	147	75	356	211	629	258	177	148	450	766	82	d_Bacteria;p_Firmicutes A;c_Clostridia;o_Christensenellales;f_CAG-74;g_UBA2943;s_UBA2943 sp902764915
s_Unclassified_f_RUG11792	309	141	1203	47	31	127	259	129	801	47	27	392	d_Bacteria;p_Proteobacteria;c_Alphaproteobacteria;o_RUG11792;f_RUG11792;g_Unclassified_f_RUG11792;s_Unclassified_f_RUG11792
s_W3P20-009 sp905235955	23	0	47	0	8	3381	5	4	2	6	0	36	d_Bacteria;p_Bacteroidota;c_Bacteroidia;o_Bacteroidales;f_W3P20-009;g_W3P20-009;s_W3P20-009 sp905235955
s_Dialister succinatiphilus	30	2125	15	42	951	1	22	36	14	27	218	30	d_Bacteria;p_Firmicutes C;c_Negativicutes;o_Veillonellales;f_Dialisteraceae;g_Dialister;s_Dialister succinatiphilus
s_UBA4372 sp002391275	433	142	164	45	233	74	320	391	1211	85	109	295	d_Bacteria;p_Bacteroidota;c_Bacteroidia;o_Bacteroidales;f_Bacteroidaceae;g_UBA4372;s_UBA4372 sp002391275
s_Limimorpha sp902787095	7	23	0	5	0	0	9	0	0	3	3432	21	d_Bacteria;p_Bacteroidota;c_Bacteroidia;o_Bacteroidales;f_F082;g_Limimorpha;s_Limimorpha sp902787095
s_Ruminococcus flavefaciens O	199	164	38	913	13	54	358	16	22	65	1650	6	d_Bacteria;p_Firmicutes A;c_Clostridia;o_Oscillospirales;f_Ruminococcaceae;g_Ruminococcus;s_Ruminococcus flavefaciens O
s_Faecousia sp016292255	44	78	108	96	5	345	141	50	40	34	2471	79	d_Bacteria;p_Firmicutes A;c_Clostridia;o_Oscillospirales;f_Oscillospiraceae;g_Faecousia;s_Faecousia sp016292255
s_Cryptobacteroides sp017627255	423	239	534	187	55	496	619	111	274	75	103	370	d_Bacteria;p_Bacteroidota;c_Bacteroidia;o_Bacteroidales;f_UBA932;g_Cryptobacteroides;s_Cryptobacteroides sp017627255
s_Saccharofermentans sp900099715	69	77	6	47	7	33	54	10	22	889	2236	32	d_Bacteria;p_Firmicutes A;c_Clostridia;o_Saccharofermentanales;f_Saccharofermentanaceae;g_Saccharofermentans;s_Saccharofermentans sp900099715
s_Limivicinus sp017458065	226	319	191	58	189	1201	509	100	61	157	388	82	d_Bacteria;p_Firmicutes A;c_Clostridia;o_Oscillospirales;f_Oscillospiraceae;g_Limivicinus;s_Limivicinus sp017458065
s_Methanobrevibacter sp902784195	68	2047	30	266	79	45	41	104	4	192	593	8	d_Archaea;p_Methanobacteriota;c_Methanobacteria;o_Methanobacteriales;f_Methanobacteriaceae;g_Methanobrevibacter;s_Methanobrevibacter sp902784195
s_Unclassified_c_Glomeromycetes	195	123	822	91	25	104	400	186	703	72	25	730	d_Eukaryota;p_Mucoromycota;c_Glomeromycetes;o_Unclassified_c_Glomeromycetes;f_Unclassified_c_Glomeromycetes;g_Unclassified_c_Glomeromycetes;s_Unclassified_c_Glomeromycetes
s_M30B19 sp018402565	210	94	938	84	39	139	445	159	667	81	14	604	d_Bacteria;p_Planctomycetota;c_Planctomycetia;o_Pirellulales;f_Pirellulaceae;g_M30B19;s_M30B19 sp018402565
s_UBA2868 sp002394535	78	111	33	402	204	197	148	87	53	497	1326	337	d_Bacteria;p_Firmicutes A;c_Clostridia;o_Lachnospirales;f_Lachnospiraceae;g_UBA2868;s_UBA2868 sp002394535
s_Sodaliphilus sp900314215	143	745	16	35	933	118	63	89	32	222	929	142	d_Bacteria;p_Bacteroidota;c_Bacteroidia;o_Bacteroidales;f_Muribaculaceae;g_Sodaliphilus;s_Sodaliphilus sp900314215
s_Treponema D sp017476165	6	11	30	23	35	2976	176	45	5	6	24	127	d_Bacteria;p_Spirochaetota;c_Spirochaetia;o_Treponematales;f_Treponemataceae;g_Treponema D;s_Treponema D sp017476165
s_Dialister sp002471975	35	2282	0	0	927	1	0	0	0	50	138	28	d_Bacteria;p_Firmicutes C;c_Negativicutes;o_Veillonellales;f_Dialisteraceae;g_Dialister;s_Dialister sp002471975
s_12844 sp017443895	73	56	1093	33	5	28	193	12	7	1863	78	14	d_Bacteria;p_Firmicutes A;c_Clostridia;o_UBA1381;f_UBA1381;g_12844;s_12844 sp017443895
s_UBA4372 sp002450165	863	588	126	286	484	58	141	367	267	94	99	81	d_Bacteria;p_Bacteroidota;c_Bacteroidia;o_Bacteroidales;f_Bacteroidaceae;g_UBA4372;s_UBA4372 sp002450165
s_RGIG9985 sp017934045	394	1090	46	183	496	153	51	133	58	78	252	519	d_Bacteria;p_Proteobacteria;c_Gammaproteobacteria;o_Burkholderiales;f_Neisseriaceae;g_RGIG9985;s_RGIG9985 sp017934045
s_Methanobrevibacter A millerae	228	163	360	67	53	432	300	898	55	685	183	22	d_Archaea;p_Methanobacteriota;c_Methanobacteria;o_Methanobacteriales;f_Methanobacteriaceae;g_Methanobrevibacter A;s_Methanobrevibacter A millerae
s_UBA4372 sp002317475	16	34	41	48	19	19	94	34	2927	115	52	39	d_Bacteria;p_Bacteroidota;c_Bacteroidia;o_Bacteroidales;f_Bacteroidaceae;g_UBA4372;s_UBA4372 sp002317475
s_Copromorpha sp902763505	376	169	153	335	165	852	294	166	106	376	335	109	d_Bacteria;p_Firmicutes A;c_Clostridia;o_Peptostreptococcales;f_Anaerovoracaceae;g_Copromorpha;s_Copromorpha sp902763505
s_RF16 sp017461505	22	0	16	1	0	0	567	19	0	2807	0	0	d_Bacteria;p_Bacteroidota;c_Bacteroidia;o_Bacteroidales;f_Paludibacteraceae;g_RF16;s_RF16 sp017461505
s_Cryptobacteroides sp017454905	26	9	45	921	26	170	1424	220	488	43	1	55	d_Bacteria;p_Bacteroidota;c_Bacteroidia;o_Bacteroidales;f_UBA932;g_Cryptobacteroides;s_Cryptobacteroides sp017454905
s_Copromorpha sp017438285	219	163	388	188	101	280	354	202	274	236	184	836	d_Bacteria;p_Firmicutes A;c_Clostridia;o_Peptostreptococcales;f_Anaerovoracaceae;g_Copromorpha;s_Copromorpha sp017438285
s_UBA1066 sp017514845	870	341	87	190	113	449	434	204	187	136	202	212	d_Bacteria;p_Firmicutes A;c_Clostridia;o_Lachnospirales;f_Lachnospiraceae;g_UBA1066;s_UBA1066 sp017514845
s_UBA2862 sp017480045	191	60	225	496	59	450	831	275	170	141	15	509	d_Bacteria;p_Firmicutes A;c_Clostridia;o_Christensenellales;f_CAG-74;g_UBA2862;s_UBA2862 sp017480045
s_Selenomonas A ruminantium L	37	117	262	297	527	46	380	918	446	22	24	332	d_Bacteria;p_Firmicutes C;c_Negativicutes;o_Selenomonadales;f_Selenomonadaceae;g_Selenomonas A;s_Selenomonas A ruminantium L
s_Fibrobacter succinogenes F	18	22	3	208	43	127	2249	38	238	138	306	18	d_Bacteria;p_Fibrobacterota;c_Fibrobacteria;o_Fibrobacterales;f_Fibrobacteraceae;g_Fibrobacter;s_Fibrobacter succinogenes F
s_Eubacterium Q sp900316715	472	19	102	264	22	35	256	11	95	1474	309	347	d_Bacteria;p_Firmicutes A;c_Clostridia;o_Lachnospirales;f_Lachnospiraceae;g_Eubacterium Q;s_Eubacterium Q sp900316715
s_RGIG3544 sp016280345	45	4	417	677	162	75	458	822	385	34	11	312	d_Bacteria;p_Firmicutes C;c_Negativicutes;o_Selenomonadales;f_Selenomonadaceae;g_RGIG3544;s_RGIG3544 sp016280345
s_Unclassified_f_Cardiobacteriaceae	51	1759	142	131	623	18	72	38	83	432	16	37	d_Bacteria;p_Proteobacteria;c_Gammaproteobacteria;o_Cardiobacteriales;f_Cardiobacteriaceae;g_Unclassified_f_Cardiobacteriaceae;s_Unclassified_f_Cardiobacteriaceae
s_Prevotella sp900318915	145	421	232	526	980	76	227	341	122	62	180	86	d_Bacteria;p_Bacteroidota;c_Bacteroidia;o_Bacteroidales;f_Bacteroidaceae;g_Prevotella;s_Prevotella sp900318915
s_RUG410 sp900313155	679	1101	12	321	63	5	31	61	6	642	311	159	d_Bacteria;p_Proteobacteria;c_Alphaproteobacteria;o_RF32;f_CAG-239;g_RUG410;s_RUG410 sp900313155
s_UBA1786 sp902785075	403	240	595	80	668	165	311	192	345	99	95	198	d_Bacteria;p_Bacteroidota;c_Bacteroidia;o_Bacteroidales;f_Bacteroidaceae;g_UBA1786;s_UBA1786 sp902785075
s_GCA-900199385 sp900176495	280	375	61	719	15	722	189	348	133	112	292	133	d_Bacteria;p_Firmicutes A;c_Clostridia;o_Christensenellales;f_CAG-74;g_GCA-900199385;s_GCA-900199385 sp900176495
s_Eubacterium Q sp902772925	333	215	176	363	92	70	295	385	211	713	418	106	d_Bacteria;p_Firmicutes A;c_Clostridia;o_Lachnospirales;f_Lachnospiraceae;g_Eubacterium Q;s_Eubacterium Q sp902772925
s_UBA4334 sp017534815	298	234	70	224	127	15	379	1514	144	170	102	95	d_Bacteria;p_Bacteroidota;c_Bacteroidia;o_Bacteroidales;f_Bacteroidaceae;g_UBA4334;s_UBA4334 sp017534815
s_Phil12 sp018065645	149	118	44	715	919	242	41	77	34	562	241	223	d_Bacteria;p_Bacteroidota;c_Bacteroidia;o_Bacteroidales;f_P3;g_Phil12;s_Phil12 sp018065645
s_RF16 sp002368645	589	52	1055	99	23	336	473	546	36	2	94	57	d_Bacteria;p_Bacteroidota;c_Bacteroidia;o_Bacteroidales;f_Paludibacteraceae;g_RF16;s_RF16 sp002368645
s_Bilifractor sp902795835	189	87	37	188	370	995	437	211	191	112	308	236	d_Bacteria;p_Firmicutes A;c_Clostridia;o_Lachnospirales;f_Lachnospiraceae;g_Bilifractor;s_Bilifractor sp902795835
s_Quinella sp017527075	0	0	111	2821	1	0	175	108	24	0	0	113	d_Bacteria;p_Firmicutes C;c_Negativicutes;o_Selenomonadales;f_Selenomonadaceae;g_Quinella;s_Quinella sp017527075
s_Unclassified_o_Mucorales	204	123	1097	29	40	140	405	130	744	66	24	345	d_Eukaryota;p_Mucoromycota;c_Mucoromycetes;o_Mucorales;f_Unclassified_o_Mucorales;g_Unclassified_o_Mucorales;s_Unclassified_o_Mucorales
s_UBA1711 sp900318175	44	416	1592	423	36	122	303	249	50	11	95	6	d_Bacteria;p_Bacteroidota;c_Bacteroidia;o_Bacteroidales;f_P3;g_UBA1711;s_UBA1711 sp900318175
s_RF16 sp017541805	223	69	732	302	2	671	561	561	13	14	100	96	d_Bacteria;p_Bacteroidota;c_Bacteroidia;o_Bacteroidales;f_Paludibacteraceae;g_RF16;s_RF16 sp017541805
s_Ruminococcus E sp902767325	84	9	0	4	364	98	847	236	1056	159	23	462	d_Bacteria;p_Firmicutes A;c_Clostridia;o_Oscillospirales;f_Acutalibacteraceae;g_Ruminococcus E;s_Ruminococcus E sp902767325
s_Ruminococcus E sp902764715	55	31	0	0	270	27	593	1467	167	625	12	90	d_Bacteria;p_Firmicutes A;c_Clostridia;o_Oscillospirales;f_Acutalibacteraceae;g_Ruminococcus E;s_Ruminococcus E sp902764715
s_Bact-11 sp902773925	90	64	594	280	253	187	155	88	160	148	127	1190	d_Bacteria;p_Bacteroidota;c_Bacteroidia;o_Bacteroidales;f_UBA932;g_Bact-11;s_Bact-11 sp902773925
s_CAG-303 sp017381055	86	111	43	107	247	70	247	244	1369	124	449	235	d_Bacteria;p_Firmicutes A;c_Clostridia;o_Lachnospirales;f_Lachnospiraceae;g_CAG-303;s_CAG-303 sp017381055
s_RF16 sp002392745	370	40	1496	140	5	239	523	297	29	0	78	112	d_Bacteria;p_Bacteroidota;c_Bacteroidia;o_Bacteroidales;f_Paludibacteraceae;g_RF16;s_RF16 sp002392745
s_RUG754 sp905235115	88	68	23	138	131	612	437	186	158	159	909	417	d_Bacteria;p_Firmicutes A;c_Clostridia;o_Peptostreptococcales;f_Anaerovoracaceae;g_RUG754;s_RUG754 sp905235115
s_Unclassified_f_Dialisteraceae	21	2546	8	12	464	8	5	18	5	45	163	27	d_Bacteria;p_Firmicutes C;c_Negativicutes;o_Veillonellales;f_Dialisteraceae;g_Unclassified_f_Dialisteraceae;s_Unclassified_f_Dialisteraceae
s_RGIG7114 sp017542425	172	81	260	417	13	394	1183	170	59	67	172	331	d_Bacteria;p_Firmicutes A;c_Clostridia;o_Oscillospirales;f_Oscillospiraceae;g_RGIG7114;s_RGIG7114 sp017542425
s_UBA1179 sp017615835	343	395	221	270	470	156	239	145	703	73	31	267	d_Bacteria;p_Bacteroidota;c_Bacteroidia;o_Bacteroidales;f_Bacteroidaceae;g_UBA1179;s_UBA1179 sp017615835
s_Quinella sp017554285	15	0	694	2071	0	0	38	257	10	0	0	226	d_Bacteria;p_Firmicutes C;c_Negativicutes;o_Selenomonadales;f_Selenomonadaceae;g_Quinella;s_Quinella sp017554285
s_GCA-900199385 sp900318145	227	62	28	435	16	1177	296	110	79	203	435	239	d_Bacteria;p_Firmicutes A;c_Clostridia;o_Christensenellales;f_CAG-74;g_GCA-900199385;s_GCA-900199385 sp900318145
s_Prevotella sp905233985	216	364	216	191	409	368	534	237	405	69	83	214	d_Bacteria;p_Bacteroidota;c_Bacteroidia;o_Bacteroidales;f_Bacteroidaceae;g_Prevotella;s_Prevotella sp905233985
s_RF16 sp902799705	369	42	997	267	4	435	738	290	26	17	84	36	d_Bacteria;p_Bacteroidota;c_Bacteroidia;o_Bacteroidales;f_Paludibacteraceae;g_RF16;s_RF16 sp902799705
s_Ottowia sp017437605	218	308	129	1026	547	150	117	231	185	53	98	242	d_Bacteria;p_Proteobacteria;c_Gammaproteobacteria;o_Burkholderiales;f_Burkholderiaceae;g_Ottowia;s_Ottowia sp017437605
s_Prevotella sp017551005	125	75	593	227	496	67	751	431	65	108	93	273	d_Bacteria;p_Bacteroidota;c_Bacteroidia;o_Bacteroidales;f_Bacteroidaceae;g_Prevotella;s_Prevotella sp017551005
s_Sutterella wadsworthensis A	103	739	0	6	727	40	73	158	57	281	748	369	d_Bacteria;p_Proteobacteria;c_Gammaproteobacteria;o_Burkholderiales;f_Burkholderiaceae;g_Sutterella;s_Sutterella wadsworthensis A
s_CAG-791 sp002390025	192	423	70	100	103	525	306	451	149	233	433	309	d_Bacteria;p_Firmicutes A;c_Clostridia;o_Lachnospirales;f_Lachnospiraceae;g_CAG-791;s_CAG-791 sp002390025
s_Selenomonas A ruminantium C	34	127	158	471	946	54	127	667	414	35	8	249	d_Bacteria;p_Firmicutes C;c_Negativicutes;o_Selenomonadales;f_Selenomonadaceae;g_Selenomonas A;s_Selenomonas A ruminantium C
s_Treponema D sp017544745	247	261	77	119	21	41	156	288	1187	589	97	199	d_Bacteria;p_Spirochaetota;c_Spirochaetia;o_Treponematales;f_Treponemataceae;g_Treponema D;s_Treponema D sp017544745
s_Dysosmobacter sp017447005	124	19	216	396	2	214	1686	132	76	65	26	325	d_Bacteria;p_Firmicutes A;c_Clostridia;o_Oscillospirales;f_Oscillospiraceae;g_Dysosmobacter;s_Dysosmobacter sp017447005
s_Prevotella sp002361535	131	582	342	328	1049	48	192	229	69	34	16	261	d_Bacteria;p_Bacteroidota;c_Bacteroidia;o_Bacteroidales;f_Bacteroidaceae;g_Prevotella;s_Prevotella sp002361535
s_Butyrivibrio sp000424585	270	66	109	284	49	71	409	201	248	947	98	527	d_Bacteria;p_Firmicutes A;c_Clostridia;o_Lachnospirales;f_Lachnospiraceae;g_Butyrivibrio;s_Butyrivibrio sp000424585
s_Unclassified_p__Parabasalia	265	95	1066	40	70	117	293	135	624	40	58	468	d_Eukaryota;p_Parabasalia;c_Unclassified_p__Parabasalia;o_Unclassified_p__Parabasalia;f_Unclassified_p__Parabasalia;g_Unclassified_p__Parabasalia;s_Unclassified_p__Parabasalia
s_SFMI01 sp902781945	51	343	27	82	34	662	31	30	25	385	1573	21	d_Bacteria;p_Firmicutes A;c_Clostridia;o_Christensenellales;f_CAG-74;g_SFMI01;s_SFMI01 sp902781945
s_UBA4372 sp017447625	912	103	69	87	232	103	383	81	663	106	66	459	d_Bacteria;p_Bacteroidota;c_Bacteroidia;o_Bacteroidales;f_Bacteroidaceae;g_UBA4372;s_UBA4372 sp017447625
s_Eubacterium Q sp902780985	282	15	147	488	16	62	166	48	231	1229	200	376	d_Bacteria;p_Firmicutes A;c_Clostridia;o_Lachnospirales;f_Lachnospiraceae;g_Eubacterium Q;s_Eubacterium Q sp902780985
s_Avilachnospira sp017446045	101	127	58	235	79	185	185	204	93	789	25	1178	d_Bacteria;p_Firmicutes A;c_Clostridia;o_Lachnospirales;f_Lachnospiraceae;g_Avilachnospira;s_Avilachnospira sp017446045
s_Treponema D sp017645785	6	50	685	1041	17	11	84	202	13	40	49	1052	d_Bacteria;p_Spirochaetota;c_Spirochaetia;o_Treponematales;f_Treponemataceae;g_Treponema D;s_Treponema D sp017645785
s_Prevotella sp016302965	1	27	118	47	43	23	11	44	2912	10	9	3	d_Bacteria;p_Bacteroidota;c_Bacteroidia;o_Bacteroidales;f_Bacteroidaceae;g_Prevotella;s_Prevotella sp016302965
s_UBA1723 sp002392915	16	65	2464	142	57	20	23	112	5	11	326	7	d_Bacteria;p_Bacteroidota;c_Bacteroidia;o_Bacteroidales;f_Paludibacteraceae;g_UBA1723;s_UBA1723 sp002392915
s_Fibrobacter sp017649565	0	30	130	204	73	17	218	361	23	726	1460	4	d_Bacteria;p_Fibrobacterota;c_Fibrobacteria;o_Fibrobacterales;f_Fibrobacteraceae;g_Fibrobacter;s_Fibrobacter sp017649565
s_Prevotella sp004558865	147	891	0	2	257	77	0	29	5	241	1404	191	d_Bacteria;p_Bacteroidota;c_Bacteroidia;o_Bacteroidales;f_Bacteroidaceae;g_Prevotella;s_Prevotella sp004558865
s_Fibrobacter succinogenes Q	6	0	38	61	3	14	58	3	11	507	2529	12	d_Bacteria;p_Fibrobacterota;c_Fibrobacteria;o_Fibrobacterales;f_Fibrobacteraceae;g_Fibrobacter;s_Fibrobacter succinogenes Q
s_Sodaliphilus sp002353285	323	673	329	117	167	443	283	62	169	541	77	55	d_Bacteria;p_Bacteroidota;c_Bacteroidia;o_Bacteroidales;f_Muribaculaceae;g_Sodaliphilus;s_Sodaliphilus sp002353285
s_UBA7741 sp900314495	805	62	23	13	269	50	22	33	20	396	1492	51	d_Bacteria;p_Actinobacteriota;c_Coriobacteriia;o_Coriobacteriales;f_Atopobiaceae;g_UBA7741;s_UBA7741 sp900314495
s_RF16 sp905235225	417	285	1637	55	10	97	213	123	36	310	36	15	d_Bacteria;p_Bacteroidota;c_Bacteroidia;o_Bacteroidales;f_Paludibacteraceae;g_RF16;s_RF16 sp905235225
s_Prevotella sp017475005	378	282	252	120	615	136	441	236	250	254	199	71	d_Bacteria;p_Bacteroidota;c_Bacteroidia;o_Bacteroidales;f_Bacteroidaceae;g_Prevotella;s_Prevotella sp017475005
s_Fretibacterium sp017458545	8	0	2421	783	0	0	0	5	3	0	2	9	d_Bacteria;p_Synergistota;c_Synergistia;o_Synergistales;f_Aminobacteriaceae;g_Fretibacterium;s_Fretibacterium sp017458545
s_Succinivibrio hippei B	15	600	0	974	274	9	58	254	20	15	482	522	d_Bacteria;p_Proteobacteria;c_Gammaproteobacteria;o_Enterobacterales;f_Succinivibrionaceae;g_Succinivibrio;s_Succinivibrio hippei B
s_Selenomonas A ruminantium J	15	1	239	287	77	30	213	1168	931	21	0	240	d_Bacteria;p_Firmicutes C;c_Negativicutes;o_Selenomonadales;f_Selenomonadaceae;g_Selenomonas A;s_Selenomonas A ruminantium J
s_Eubacterium Q sp017477505	473	39	71	534	12	66	291	47	254	536	617	278	d_Bacteria;p_Firmicutes A;c_Clostridia;o_Lachnospirales;f_Lachnospiraceae;g_Eubacterium Q;s_Eubacterium Q sp017477505
s_Ruminococcus D sp900104495	140	752	20	97	32	18	116	92	51	33	1775	91	d_Bacteria;p_Firmicutes A;c_Clostridia;o_Oscillospirales;f_Ruminococcaceae;g_Ruminococcus D;s_Ruminococcus D sp900104495
s_Ruminococcus D sp900119155	120	842	19	233	213	53	172	276	143	101	1004	40	d_Bacteria;p_Firmicutes A;c_Clostridia;o_Oscillospirales;f_Ruminococcaceae;g_Ruminococcus D;s_Ruminococcus D sp900119155
s_RF16 sp017471285	304	66	1036	335	38	255	366	390	73	41	187	124	d_Bacteria;p_Bacteroidota;c_Bacteroidia;o_Bacteroidales;f_Paludibacteraceae;g_RF16;s_RF16 sp017471285
s_Prevotella sp902803475	831	157	187	45	188	411	83	252	609	121	49	279	d_Bacteria;p_Bacteroidota;c_Bacteroidia;o_Bacteroidales;f_Bacteroidaceae;g_Prevotella;s_Prevotella sp902803475
s_CAJORE01 sp905236785	1	9	271	1916	428	1	77	362	103	2	4	38	d_Bacteria;p_Firmicutes C;c_Negativicutes;o_Selenomonadales;f_Selenomonadaceae;g_CAJORE01;s_CAJORE01 sp905236785
s_RF16 sp902762355	529	77	486	125	0	580	1008	190	29	8	130	49	d_Bacteria;p_Bacteroidota;c_Bacteroidia;o_Bacteroidales;f_Paludibacteraceae;g_RF16;s_RF16 sp902762355
s_Cryptobacteroides sp017469425	140	117	785	295	94	351	304	169	214	129	426	176	d_Bacteria;p_Bacteroidota;c_Bacteroidia;o_Bacteroidales;f_UBA932;g_Cryptobacteroides;s_Cryptobacteroides sp017469425
s_Unclassified_g_CAG-170	270	1103	23	32	657	218	41	10	6	128	396	312	d_Bacteria;p_Firmicutes A;c_Clostridia;o_Oscillospirales;f_Oscillospiraceae;g_CAG-170;s_Unclassified_g_CAG-170
s_RUG100 sp900315555	123	305	6	58	833	140	99	482	73	95	662	312	d_Bacteria;p_Firmicutes A;c_Clostridia;o_Peptostreptococcales;f_Anaerovoracaceae;g_RUG100;s_RUG100 sp900315555
s_Prevotella sp017474515	336	125	103	94	566	86	370	617	66	548	122	154	d_Bacteria;p_Bacteroidota;c_Bacteroidia;o_Bacteroidales;f_Bacteroidaceae;g_Prevotella;s_Prevotella sp017474515
s_RF16 sp900317885	139	28	1820	162	9	241	386	158	58	22	56	107	d_Bacteria;p_Bacteroidota;c_Bacteroidia;o_Bacteroidales;f_Paludibacteraceae;g_RF16;s_RF16 sp900317885
s_Unclassified_g_UBA4248	48	214	41	150	3	732	26	1	21	15	1933	1	d_Bacteria;p_Myxococcota;c_Bradymonadia;o_UBA4248;f_UBA4248;g_UBA4248;s_Unclassified_g_UBA4248
s_Prevotella sp018065145	182	419	187	114	454	181	536	195	23	444	297	151	d_Bacteria;p_Bacteroidota;c_Bacteroidia;o_Bacteroidales;f_Bacteroidaceae;g_Prevotella;s_Prevotella sp018065145
s_Prevotella sp017651265	334	131	822	246	138	325	542	146	146	162	85	105	d_Bacteria;p_Bacteroidota;c_Bacteroidia;o_Bacteroidales;f_Bacteroidaceae;g_Prevotella;s_Prevotella sp017651265
s_RF16 sp902765485	521	34	852	96	487	292	192	369	4	3	275	55	d_Bacteria;p_Bacteroidota;c_Bacteroidia;o_Bacteroidales;f_Paludibacteraceae;g_RF16;s_RF16 sp902765485
s_Pseudobutyrivibrio sp900112855	8	71	658	248	6	7	218	1893	50	14	1	6	d_Bacteria;p_Firmicutes A;c_Clostridia;o_Lachnospirales;f_Lachnospiraceae;g_Pseudobutyrivibrio;s_Pseudobutyrivibrio sp900112855
s_RUG410 sp017484225	393	587	1	65	44	13	75	211	2	268	174	1346	d_Bacteria;p_Proteobacteria;c_Alphaproteobacteria;o_RF32;f_CAG-239;g_RUG410;s_RUG410 sp017484225
s_Catenibacterium sp900764725	584	310	265	66	91	90	381	513	90	71	173	539	d_Bacteria;p_Firmicutes;c_Bacilli;o_Erysipelotrichales;f_Coprobacillaceae;g_Catenibacterium;s_Catenibacterium sp900764725
s_Quinella sp017476425	1	2	526	1743	19	29	213	328	78	25	0	209	d_Bacteria;p_Firmicutes C;c_Negativicutes;o_Selenomonadales;f_Selenomonadaceae;g_Quinella;s_Quinella sp017476425
s_Oribacterium sp002371295	113	150	74	83	155	949	745	310	59	168	225	133	d_Bacteria;p_Firmicutes A;c_Clostridia;o_Lachnospirales;f_Lachnospiraceae;g_Oribacterium;s_Oribacterium sp002371295
s_Reticulomyxa filosa	209	83	1146	24	26	70	318	171	825	45	32	214	d_Eukaryota;p_Foraminifera;c_Unclassified_p__Foraminifera;o_Unclassified_p__Foraminifera;f_Reticulomyxidae;g_Reticulomyxa;s_Reticulomyxa filosa
s_Fibrobacter sp002210285	15	37	114	95	46	23	458	10	11	185	2153	14	d_Bacteria;p_Fibrobacterota;c_Fibrobacteria;o_Fibrobacterales;f_Fibrobacteraceae;g_Fibrobacter;s_Fibrobacter sp002210285
s_Ruminococcus E sp017404665	45	7	0	3	1252	82	521	487	113	393	135	120	d_Bacteria;p_Firmicutes A;c_Clostridia;o_Oscillospirales;f_Acutalibacteraceae;g_Ruminococcus E;s_Ruminococcus E sp017404665
s_Prevotella sp002300055	28	317	167	6	174	75	117	16	10	54	2113	79	d_Bacteria;p_Bacteroidota;c_Bacteroidia;o_Bacteroidales;f_Bacteroidaceae;g_Prevotella;s_Prevotella sp002300055
s_UBA1367 sp902779675	238	237	24	97	156	270	254	171	102	124	1309	173	d_Bacteria;p_Actinobacteriota;c_Coriobacteriia;o_Coriobacteriales;f_Atopobiaceae;g_UBA1367;s_UBA1367 sp902779675
s_UBA1067 sp017405115	518	35	1027	66	13	247	683	168	49	231	36	79	d_Bacteria;p_Verrucomicrobiota;c_Kiritimatiellae;o_RFP12;f_UBA1067;g_UBA1067;s_UBA1067 sp017405115
s_RUG099 sp017512145	396	121	59	528	227	245	450	349	121	257	203	195	d_Bacteria;p_Firmicutes A;c_Clostridia;o_Peptostreptococcales;f_Anaerovoracaceae;g_RUG099;s_RUG099 sp017512145
s_UBA1367 sp902801175	132	162	31	103	185	291	123	194	56	101	1692	78	d_Bacteria;p_Actinobacteriota;c_Coriobacteriia;o_Coriobacteriales;f_Atopobiaceae;g_UBA1367;s_UBA1367 sp902801175
s_Avigastranaerophilus sp017403285	148	113	171	256	437	180	229	407	193	258	64	692	d_Bacteria;p_Cyanobacteria;c_Vampirovibrionia;o_Gastranaerophilales;f_Gastranaerophilaceae;g_Avigastranaerophilus;s_Avigastranaerophilus sp017403285
s_RGIG4856 sp017483735	205	179	193	267	146	111	211	182	117	169	99	1268	d_Bacteria;p_Firmicutes A;c_Clostridia;o_Lachnospirales;f_Lachnospiraceae;g_RGIG4856;s_RGIG4856 sp017483735
s_Prevotella sp902790625	67	112	488	151	1013	98	131	219	37	663	84	81	d_Bacteria;p_Bacteroidota;c_Bacteroidia;o_Bacteroidales;f_Bacteroidaceae;g_Prevotella;s_Prevotella sp902790625
s_UBA3663 sp017561935	576	437	150	55	554	151	293	300	80	85	112	349	d_Bacteria;p_Bacteroidota;c_Bacteroidia;o_Bacteroidales;f_UBA3663;g_UBA3663;s_UBA3663 sp017561935
s_RF16 sp900319645	380	70	1141	119	13	371	195	489	42	4	166	150	d_Bacteria;p_Bacteroidota;c_Bacteroidia;o_Bacteroidales;f_Paludibacteraceae;g_RF16;s_RF16 sp900319645
s_UBA3789 sp902768065	147	49	57	532	918	44	33	48	31	888	377	12	d_Bacteria;p_Firmicutes;c_Bacilli;o_RF39;f_UBA660;g_UBA3789;s_UBA3789 sp902768065
s_RUG11894 sp017626845	315	144	148	377	41	223	405	418	163	359	480	61	d_Bacteria;p_Firmicutes A;c_Clostridia;o_Peptostreptococcales;f_Anaerovoracaceae;g_RUG11894;s_RUG11894 sp017626845
s_Prevotella sp902786665	150	102	93	136	437	60	319	70	1360	296	54	55	d_Bacteria;p_Bacteroidota;c_Bacteroidia;o_Bacteroidales;f_Bacteroidaceae;g_Prevotella;s_Prevotella sp902786665
s_Limivicinus sp017538965	106	92	206	85	105	486	951	155	28	48	685	178	d_Bacteria;p_Firmicutes A;c_Clostridia;o_Oscillospirales;f_Oscillospiraceae;g_Limivicinus;s_Limivicinus sp017538965
s_UBA1240 sp001603145	105	95	18	32	40	2479	57	150	12	23	69	45	d_Bacteria;p_Spirochaetota;c_Spirochaetia;o_Treponematales;f_Treponemataceae;g_UBA1240;s_UBA1240 sp001603145
s_UBA2897 sp900316275	12	293	13	61	2293	0	35	331	9	17	36	25	d_Bacteria;p_Firmicutes C;c_Negativicutes;o_Selenomonadales;f_Selenomonadaceae;g_UBA2897;s_UBA2897 sp900316275
s_CAG-475 sp002308215	325	875	1	5	40	1415	1	94	0	69	294	4	d_Bacteria;p_Firmicutes A;c_Clostridia;o_Christensenellales;f_CAG-917;g_CAG-475;s_CAG-475 sp002308215
s_Prevotella sp900113305	125	183	22	183	578	183	344	196	430	172	160	546	d_Bacteria;p_Bacteroidota;c_Bacteroidia;o_Bacteroidales;f_Bacteroidaceae;g_Prevotella;s_Prevotella sp900113305
s_UBA4372 sp902763865	215	85	771	924	270	93	118	192	12	261	168	9	d_Bacteria;p_Bacteroidota;c_Bacteroidia;o_Bacteroidales;f_Bacteroidaceae;g_UBA4372;s_UBA4372 sp902763865
s_RF16 sp900319995	333	178	1115	216	24	330	375	195	45	49	99	148	d_Bacteria;p_Bacteroidota;c_Bacteroidia;o_Bacteroidales;f_Paludibacteraceae;g_RF16;s_RF16 sp900319995
s_RUG563 sp017530275	72	37	60	69	24	217	239	60	1293	680	266	87	d_Bacteria;p_Firmicutes A;c_Clostridia;o_Christensenellales;f_CAG-74;g_RUG563;s_RUG563 sp017530275
s_UBA9732 sp017618315	129	15	215	192	19	1368	345	326	90	141	112	149	d_Bacteria;p_Spirochaetota;c_Spirochaetia;o_Sphaerochaetales;f_Sphaerochaetaceae;g_UBA9732;s_UBA9732 sp017618315
s_RUG592 sp902779615	102	135	101	94	949	349	255	292	301	213	221	85	d_Bacteria;p_Firmicutes A;c_Clostridia;o_Oscillospirales;f_Acutalibacteraceae;g_RUG592;s_RUG592 sp902779615
s_Ruminococcus E sp900317875	97	4	0	0	149	32	269	51	2040	114	117	223	d_Bacteria;p_Firmicutes A;c_Clostridia;o_Oscillospirales;f_Acutalibacteraceae;g_Ruminococcus E;s_Ruminococcus E sp900317875
s_Succiniclasticum sp905235335	136	141	146	494	213	360	231	434	297	163	104	376	d_Bacteria;p_Firmicutes C;c_Negativicutes;o_Acidaminococcales;f_Acidaminococcaceae;g_Succiniclasticum;s_Succiniclasticum sp905235335
s_Treponema D sp902799965	16	81	645	759	8	53	48	233	36	7	72	1136	d_Bacteria;p_Spirochaetota;c_Spirochaetia;o_Treponematales;f_Treponemataceae;g_Treponema D;s_Treponema D sp902799965
s_Pyramidobacter piscolens A	211	347	153	161	259	52	88	267	100	121	314	1018	d_Bacteria;p_Synergistota;c_Synergistia;o_Synergistales;f_Dethiosulfovibrionaceae;g_Pyramidobacter;s_Pyramidobacter piscolens A
s_RUG410 sp900318605	95	1060	0	18	192	1	30	9	1	965	332	388	d_Bacteria;p_Proteobacteria;c_Alphaproteobacteria;o_RF32;f_CAG-239;g_RUG410;s_RUG410 sp900318605
s_Hallerella succinigenes	3	247	11	25	966	25	174	11	173	81	1322	50	d_Bacteria;p_Fibrobacterota;c_Fibrobacteria;o_Fibrobacterales;f_Fibrobacteraceae;g_Hallerella;s_Hallerella succinigenes
s_Unclassified_o_Gastranaerophilales	54	1251	31	21	76	26	55	8	8	74	527	951	d_Bacteria;p_Cyanobacteria;c_Vampirovibrionia;o_Gastranaerophilales;f_Unclassified_o_Gastranaerophilales;g_Unclassified_o_Gastranaerophilales;s_Unclassified_o_Gastranaerophilales
s_Cryptobacteroides sp902785575	62	601	388	310	59	338	536	122	245	66	238	110	d_Bacteria;p_Bacteroidota;c_Bacteroidia;o_Bacteroidales;f_UBA932;g_Cryptobacteroides;s_Cryptobacteroides sp902785575
s_SIG220 sp015059185	104	116	1482	189	46	34	13	268	93	45	288	394	d_Bacteria;p_Firmicutes;c_Bacilli;o_RFN20;f_CAG-826;g_SIG220;s_SIG220 sp015059185
s_Nanosyncoccus sp017432225	95	0	4	736	0	2	205	7	1	2	7	2012	d_Bacteria;p_Patescibacteria;c_Saccharimonadia;o_Saccharimonadales;f_Nanosyncoccaceae;g_Nanosyncoccus;s_Nanosyncoccus sp017432225
s_UBA4334 sp017651245	159	249	93	150	104	275	589	785	39	454	128	45	d_Bacteria;p_Bacteroidota;c_Bacteroidia;o_Bacteroidales;f_Bacteroidaceae;g_UBA4334;s_UBA4334 sp017651245
s_Cryptobacteroides sp900320365	247	83	444	318	126	375	449	233	134	278	202	178	d_Bacteria;p_Bacteroidota;c_Bacteroidia;o_Bacteroidales;f_UBA932;g_Cryptobacteroides;s_Cryptobacteroides sp900320365
s_UBA1066 sp902779245	294	108	752	46	42	142	318	192	774	69	147	180	d_Bacteria;p_Firmicutes A;c_Clostridia;o_Lachnospirales;f_Lachnospiraceae;g_UBA1066;s_UBA1066 sp902779245
s_UBA1067 sp017432385	724	53	435	69	0	230	947	77	88	339	20	82	d_Bacteria;p_Verrucomicrobiota;c_Kiritimatiellae;o_RFP12;f_UBA1067;g_UBA1067;s_UBA1067 sp017432385
s_RUG12999 sp902784805	241	187	661	74	43	79	254	96	722	98	38	567	d_Bacteria;p_Firmicutes A;c_Clostridia;o_RUG12999;f_RUG12999;g_RUG12999;s_RUG12999 sp902784805
s_Cryptobacteroides sp900313205	194	84	702	372	141	355	379	174	246	113	92	204	d_Bacteria;p_Bacteroidota;c_Bacteroidia;o_Bacteroidales;f_UBA932;g_Cryptobacteroides;s_Cryptobacteroides sp900313205
s_UBA1711 sp902800395	444	215	169	263	427	418	206	266	126	368	85	64	d_Bacteria;p_Bacteroidota;c_Bacteroidia;o_Bacteroidales;f_P3;g_UBA1711;s_UBA1711 sp902800395
s_Treponema D sp900769975	39	680	95	53	283	121	95	394	67	57	536	630	d_Bacteria;p_Spirochaetota;c_Spirochaetia;o_Treponematales;f_Treponemataceae;g_Treponema D;s_Treponema D sp900769975
s_CAG-1782 sp016297005	87	146	2087	150	9	154	73	75	9	79	180	1	d_Bacteria;p_Firmicutes A;c_Clostridia;o_Christensenellales;f_DTU072;g_CAG-1782;s_CAG-1782 sp016297005
s_UBA9845 sp905235485	1121	584	15	21	6	42	91	73	85	23	363	624	d_Bacteria;p_Firmicutes A;c_Clostridia;o_Christensenellales;f_UBA1242;g_UBA9845;s_UBA9845 sp905235485
s_UBA1711 sp905234695	1076	24	257	579	150	393	75	309	17	77	63	26	d_Bacteria;p_Bacteroidota;c_Bacteroidia;o_Bacteroidales;f_P3;g_UBA1711;s_UBA1711 sp905234695
s_RUG11857 sp017509605	475	338	238	323	275	69	359	443	89	135	148	151	d_Bacteria;p_Bacteroidota;c_Bacteroidia;o_Bacteroidales;f_Bacteroidaceae;g_RUG11857;s_RUG11857 sp017509605
s_Treponema D sp016290995	7	21	426	1399	7	44	37	130	31	7	29	902	d_Bacteria;p_Spirochaetota;c_Spirochaetia;o_Treponematales;f_Treponemataceae;g_Treponema D;s_Treponema D sp016290995
s_UBA1067 sp016296065	650	98	693	115	0	225	611	62	63	331	59	122	d_Bacteria;p_Verrucomicrobiota;c_Kiritimatiellae;o_RFP12;f_UBA1067;g_UBA1067;s_UBA1067 sp016296065
s_UBA2912 sp900314775	165	203	3	8	103	29	29	47	21	171	2121	127	d_Bacteria;p_Firmicutes A;c_Clostridia;o_Lachnospirales;f_Lachnospiraceae;g_UBA2912;s_UBA2912 sp900314775
s_UBA3637 sp002373815	43	201	34	122	584	38	231	69	100	1235	42	328	d_Bacteria;p_Proteobacteria;c_Alphaproteobacteria;o_RF32;f_UBA3637;g_UBA3637;s_UBA3637 sp002373815
s_Fretibacterium sp905233295	3	4	2508	363	0	3	113	6	6	0	0	8	d_Bacteria;p_Synergistota;c_Synergistia;o_Synergistales;f_Aminobacteriaceae;g_Fretibacterium;s_Fretibacterium sp905233295
s_UBA2897 sp002350105	3	444	13	43	2129	4	22	156	13	18	141	27	d_Bacteria;p_Firmicutes C;c_Negativicutes;o_Selenomonadales;f_Selenomonadaceae;g_UBA2897;s_UBA2897 sp002350105
s_Prevotella sp902792685	722	145	221	76	785	78	130	240	23	221	54	312	d_Bacteria;p_Bacteroidota;c_Bacteroidia;o_Bacteroidales;f_Bacteroidaceae;g_Prevotella;s_Prevotella sp902792685
s_Carpediemonas membranifera	74	18	1699	47	5	70	270	84	239	20	32	445	d_Eukaryota;p_Fornicata;c_Unclassified_p__Fornicata;o_Unclassified_p__Fornicata;f_Unclassified_p__Fornicata;g_Carpediemonas;s_Carpediemonas membranifera
s_Prevotella sp017554385	222	237	156	49	318	306	296	606	39	100	12	658	d_Bacteria;p_Bacteroidota;c_Bacteroidia;o_Bacteroidales;f_Bacteroidaceae;g_Prevotella;s_Prevotella sp017554385
s_Prevotella sp900320445	188	331	77	116	680	116	124	826	236	137	42	124	d_Bacteria;p_Bacteroidota;c_Bacteroidia;o_Bacteroidales;f_Bacteroidaceae;g_Prevotella;s_Prevotella sp900320445
s_Weimeria sp900316165	33	143	182	27	847	18	39	45	5	50	1370	237	d_Bacteria;p_Firmicutes A;c_Clostridia;o_Lachnospirales;f_Lachnospiraceae;g_Weimeria;s_Weimeria sp900316165
s_UBA4372 sp017445145	618	209	30	122	15	732	90	149	66	53	10	901	d_Bacteria;p_Bacteroidota;c_Bacteroidia;o_Bacteroidales;f_Bacteroidaceae;g_UBA4372;s_UBA4372 sp017445145
s_UBA4372 sp902802815	121	414	589	111	392	54	364	131	74	396	294	44	d_Bacteria;p_Bacteroidota;c_Bacteroidia;o_Bacteroidales;f_Bacteroidaceae;g_UBA4372;s_UBA4372 sp902802815
s_Treponema D sp018385315	47	588	19	50	324	124	111	920	80	65	161	494	d_Bacteria;p_Spirochaetota;c_Spirochaetia;o_Treponematales;f_Treponemataceae;g_Treponema D;s_Treponema D sp018385315
s_Prevotella sp900554835	58	703	12	106	757	131	58	20	16	44	701	376	d_Bacteria;p_Bacteroidota;c_Bacteroidia;o_Bacteroidales;f_Bacteroidaceae;g_Prevotella;s_Prevotella sp900554835
s_Bilifractor sp900314295	61	333	2	9	1444	16	11	6	35	70	954	36	d_Bacteria;p_Firmicutes A;c_Clostridia;o_Lachnospirales;f_Lachnospiraceae;g_Bilifractor;s_Bilifractor sp900314295
s_RUG11890 sp902773675	145	31	283	221	237	73	278	94	140	86	731	657	d_Bacteria;p_Firmicutes;c_Bacilli;o_RF39;f_UBA660;g_RUG11890;s_RUG11890 sp902773675
s_Fibrobacter sp017550445	80	27	61	82	54	65	186	33	159	236	1939	47	d_Bacteria;p_Fibrobacterota;c_Fibrobacteria;o_Fibrobacterales;f_Fibrobacteraceae;g_Fibrobacter;s_Fibrobacter sp017550445
s_UBA1067 sp016284515	782	56	638	140	0	268	550	96	56	239	55	89	d_Bacteria;p_Verrucomicrobiota;c_Kiritimatiellae;o_RFP12;f_UBA1067;g_UBA1067;s_UBA1067 sp016284515
s_Prevotella sp016281055	173	112	32	232	324	32	480	169	1133	125	105	51	d_Bacteria;p_Bacteroidota;c_Bacteroidia;o_Bacteroidales;f_Bacteroidaceae;g_Prevotella;s_Prevotella sp016281055
s_Prevotella salivae	67	173	26	38	1455	0	238	361	1	30	489	90	d_Bacteria;p_Bacteroidota;c_Bacteroidia;o_Bacteroidales;f_Bacteroidaceae;g_Prevotella;s_Prevotella salivae
s_HGM13006 sp902778525	323	416	24	152	479	555	170	136	76	182	285	170	d_Bacteria;p_Firmicutes A;c_Clostridia;o_Oscillospirales;f_Oscillospiraceae;g_HGM13006;s_HGM13006 sp902778525
s_Ruminococcus D sp017464355	76	425	138	86	1236	21	195	143	34	34	562	15	d_Bacteria;p_Firmicutes A;c_Clostridia;o_Oscillospirales;f_Ruminococcaceae;g_Ruminococcus D;s_Ruminococcus D sp017464355
s_Ruminococcus E sp900317595	84	25	0	9	270	88	332	235	1413	181	71	238	d_Bacteria;p_Firmicutes A;c_Clostridia;o_Oscillospirales;f_Acutalibacteraceae;g_Ruminococcus E;s_Ruminococcus E sp900317595
s_Prevotella sp002299635	14	2266	2	1	412	9	5	2	0	51	174	9	d_Bacteria;p_Bacteroidota;c_Bacteroidia;o_Bacteroidales;f_Bacteroidaceae;g_Prevotella;s_Prevotella sp002299635
s_Prevotella sp017478085	239	275	115	228	223	216	291	924	225	113	43	51	d_Bacteria;p_Bacteroidota;c_Bacteroidia;o_Bacteroidales;f_Bacteroidaceae;g_Prevotella;s_Prevotella sp017478085
s_Selenomonas A ruminantium K	20	17	118	133	1003	25	174	718	562	11	42	111	d_Bacteria;p_Firmicutes C;c_Negativicutes;o_Selenomonadales;f_Selenomonadaceae;g_Selenomonas A;s_Selenomonas A ruminantium K
s_Naegleria gruberi	203	115	749	58	23	90	327	161	591	30	26	559	d_Eukaryota;p_Heterolobosea;c_Unclassified_p__Heterolobosea;o_Unclassified_p__Heterolobosea;f_Vahlkampfiidae;g_Naegleria;s_Naegleria gruberi
s_Alistipes sp017474235	200	0	104	1935	0	74	351	96	7	148	15	0	d_Bacteria;p_Bacteroidota;c_Bacteroidia;o_Bacteroidales;f_Rikenellaceae;g_Alistipes;s_Alistipes sp017474235
s_Ruminococcus D albus D	150	551	10	238	235	18	203	69	79	226	1109	41	d_Bacteria;p_Firmicutes A;c_Clostridia;o_Oscillospirales;f_Ruminococcaceae;g_Ruminococcus D;s_Ruminococcus D albus D
s_Oribacterium sp900107835	165	119	29	213	195	96	196	750	207	213	155	590	d_Bacteria;p_Firmicutes A;c_Clostridia;o_Lachnospirales;f_Lachnospiraceae;g_Oribacterium;s_Oribacterium sp900107835
s_UBA1711 sp902771735	1364	10	5	970	1	79	163	262	26	14	12	10	d_Bacteria;p_Bacteroidota;c_Bacteroidia;o_Bacteroidales;f_P3;g_UBA1711;s_UBA1711 sp902771735
s_Prevotella sp017483185	640	20	1	30	1508	1	23	9	594	87	1	0	d_Bacteria;p_Bacteroidota;c_Bacteroidia;o_Bacteroidales;f_Bacteroidaceae;g_Prevotella;s_Prevotella sp017483185
s_Prevotella sp900316285	157	139	88	572	449	339	212	255	105	292	117	186	d_Bacteria;p_Bacteroidota;c_Bacteroidia;o_Bacteroidales;f_Bacteroidaceae;g_Prevotella;s_Prevotella sp900316285
s_Bact-11 sp002314725	24	92	270	52	17	84	545	573	21	928	96	206	d_Bacteria;p_Bacteroidota;c_Bacteroidia;o_Bacteroidales;f_UBA932;g_Bact-11;s_Bact-11 sp002314725
s_UBA4372 sp017524545	85	186	80	235	203	233	274	925	35	295	127	224	d_Bacteria;p_Bacteroidota;c_Bacteroidia;o_Bacteroidales;f_Bacteroidaceae;g_UBA4372;s_UBA4372 sp017524545
s_Cryptobacteroides sp902778105	291	88	1269	135	16	195	362	102	94	31	112	203	d_Bacteria;p_Bacteroidota;c_Bacteroidia;o_Bacteroidales;f_UBA932;g_Cryptobacteroides;s_Cryptobacteroides sp902778105
s_Methanobrevibacter A sp017409525	197	74	339	63	9	42	855	854	86	186	123	65	d_Archaea;p_Methanobacteriota;c_Methanobacteria;o_Methanobacteriales;f_Methanobacteriaceae;g_Methanobrevibacter A;s_Methanobrevibacter A sp017409525
s_Prevotella sp017547605	142	416	66	227	744	115	302	144	27	541	70	97	d_Bacteria;p_Bacteroidota;c_Bacteroidia;o_Bacteroidales;f_Bacteroidaceae;g_Prevotella;s_Prevotella sp017547605
s_Selenomonas A ruminantium I	6	0	190	263	50	20	176	915	986	25	0	259	d_Bacteria;p_Firmicutes C;c_Negativicutes;o_Selenomonadales;f_Selenomonadaceae;g_Selenomonas A;s_Selenomonas A ruminantium I
s_Eubacterium B sp902776725	257	319	31	638	459	139	105	90	64	194	426	166	d_Bacteria;p_Firmicutes A;c_Clostridia;o_Peptostreptococcales;f_Anaerovoracaceae;g_Eubacterium B;s_Eubacterium B sp902776725
s_Prevotella sp902770845	42	168	303	76	378	98	364	929	106	252	19	153	d_Bacteria;p_Bacteroidota;c_Bacteroidia;o_Bacteroidales;f_Bacteroidaceae;g_Prevotella;s_Prevotella sp902770845
s_Cryptobacteroides sp902789245	74	17	688	284	544	152	420	169	338	24	30	147	d_Bacteria;p_Bacteroidota;c_Bacteroidia;o_Bacteroidales;f_UBA932;g_Cryptobacteroides;s_Cryptobacteroides sp902789245
s_RUG099 sp015058265	193	184	255	480	50	284	424	202	132	344	161	174	d_Bacteria;p_Firmicutes A;c_Clostridia;o_Peptostreptococcales;f_Anaerovoracaceae;g_RUG099;s_RUG099 sp015058265
s_Cryptobacteroides sp016286385	65	63	1051	605	177	66	310	112	204	40	78	111	d_Bacteria;p_Bacteroidota;c_Bacteroidia;o_Bacteroidales;f_UBA932;g_Cryptobacteroides;s_Cryptobacteroides sp016286385
s_Sodaliphilus sp902776435	245	136	12	71	1677	57	38	57	52	304	126	105	d_Bacteria;p_Bacteroidota;c_Bacteroidia;o_Bacteroidales;f_Muribaculaceae;g_Sodaliphilus;s_Sodaliphilus sp902776435
s_UBA1711 sp017480785	260	80	66	430	31	194	845	752	120	16	57	28	d_Bacteria;p_Bacteroidota;c_Bacteroidia;o_Bacteroidales;f_P3;g_UBA1711;s_UBA1711 sp017480785
s_Cryptobacteroides sp900545245	199	505	1439	173	101	51	86	30	46	117	72	59	d_Bacteria;p_Bacteroidota;c_Bacteroidia;o_Bacteroidales;f_UBA932;g_Cryptobacteroides;s_Cryptobacteroides sp900545245
s_GCA-900199385 sp900320755	242	181	45	294	179	416	208	383	93	282	209	334	d_Bacteria;p_Firmicutes A;c_Clostridia;o_Christensenellales;f_CAG-74;g_GCA-900199385;s_GCA-900199385 sp900320755
s_Treponema D sp017381365	53	420	193	36	97	1338	27	248	32	30	129	260	d_Bacteria;p_Spirochaetota;c_Spirochaetia;o_Treponematales;f_Treponemataceae;g_Treponema D;s_Treponema D sp017381365
s_Ruminococcus E sp900315195	61	91	0	4	410	266	386	743	565	138	106	92	d_Bacteria;p_Firmicutes A;c_Clostridia;o_Oscillospirales;f_Acutalibacteraceae;g_Ruminococcus E;s_Ruminococcus E sp900315195
s_Unclassified_g_Blautia A	213	219	15	228	136	65	1112	126	241	40	346	121	d_Bacteria;p_Firmicutes A;c_Clostridia;o_Lachnospirales;f_Lachnospiraceae;g_Blautia A;s_Unclassified_g_Blautia A
s_Unclassified_g_UMGS1865	4	1815	0	8	0	2	87	894	10	17	9	4	d_Bacteria;p_Firmicutes A;c_Clostridia;o_Oscillospirales;f_CAG-272;g_UMGS1865;s_Unclassified_g_UMGS1865
s_Avilachnospira sp017460845	398	207	63	181	187	200	352	311	112	350	133	355	d_Bacteria;p_Firmicutes A;c_Clostridia;o_Lachnospirales;f_Lachnospiraceae;g_Avilachnospira;s_Avilachnospira sp017460845
s_Unclassified_g_CAG-417	121	49	549	151	16	77	397	117	323	61	130	858	d_Bacteria;p_Firmicutes;c_Bacilli;o_RF39;f_UBA660;g_CAG-417;s_Unclassified_g_CAG-417
s_Prevotella sp002392835	466	194	231	247	851	49	501	137	24	44	24	80	d_Bacteria;p_Bacteroidota;c_Bacteroidia;o_Bacteroidales;f_Bacteroidaceae;g_Prevotella;s_Prevotella sp002392835
s_UBA2450 sp017635565	129	37	656	222	43	26	247	207	121	51	87	1018	d_Bacteria;p_Firmicutes;c_Bacilli;o_RFN20;f_CAG-826;g_UBA2450;s_UBA2450 sp017635565
s_UBA4334 sp902768125	291	175	139	194	176	214	656	315	178	380	53	70	d_Bacteria;p_Bacteroidota;c_Bacteroidia;o_Bacteroidales;f_Bacteroidaceae;g_UBA4334;s_UBA4334 sp902768125
s_Prevotella sp017557185	326	228	472	176	334	127	225	231	446	70	66	134	d_Bacteria;p_Bacteroidota;c_Bacteroidia;o_Bacteroidales;f_Bacteroidaceae;g_Prevotella;s_Prevotella sp017557185
s_UBA4285 sp900314255	84	417	9	6	727	360	135	51	24	75	885	62	d_Bacteria;p_Firmicutes A;c_Clostridia;o_Lachnospirales;f_Lachnospiraceae;g_UBA4285;s_UBA4285 sp900314255
s_Treponema D sp900319625	75	483	165	54	463	149	70	689	38	69	166	402	d_Bacteria;p_Spirochaetota;c_Spirochaetia;o_Treponematales;f_Treponemataceae;g_Treponema D;s_Treponema D sp900319625
s_Blastocystis sp. subtype 4	80	71	435	213	17	41	443	236	209	86	3	986	d_Eukaryota;p_Unclassified_d_Eukaryota;c_Bigyra;o_Opalinata;f_Blastocystidae;g_Blastocystis;s_Blastocystis sp. subtype 4
s_Saccharofermentans sp902776845	192	84	70	52	28	24	140	56	109	663	1257	140	d_Bacteria;p_Firmicutes A;c_Clostridia;o_Saccharofermentanales;f_Saccharofermentanaceae;g_Saccharofermentans;s_Saccharofermentans sp902776845
s_Firm-16 sp001604185	53	112	87	147	44	169	154	42	43	688	1226	47	d_Bacteria;p_Firmicutes A;c_Clostridia;o_Saccharofermentanales;f_Saccharofermentanaceae;g_Firm-16;s_Firm-16 sp001604185
s_RUG760 sp017634575	241	105	135	308	115	293	378	357	157	451	157	112	d_Bacteria;p_Firmicutes A;c_Clostridia;o_Lachnospirales;f_UBA1390;g_RUG760;s_RUG760 sp017634575
s_RUG754 sp900315895	160	68	11	204	23	651	658	197	144	188	314	188	d_Bacteria;p_Firmicutes A;c_Clostridia;o_Peptostreptococcales;f_Anaerovoracaceae;g_RUG754;s_RUG754 sp900315895
s_RGIG4930 sp017470735	82	95	178	384	97	110	199	289	162	186	425	596	d_Bacteria;p_Firmicutes A;c_Clostridia;o_Lachnospirales;f_Lachnospiraceae;g_RGIG4930;s_RGIG4930 sp017470735
s_RGIG4847 sp017471265	66	15	313	969	11	93	363	194	168	31	4	576	d_Bacteria;p_Proteobacteria;c_Alphaproteobacteria;o_RUG11792;f_RUG11792;g_RGIG4847;s_RGIG4847 sp017471265
s_RUG14891 sp017470045	38	715	21	249	174	31	86	123	69	29	695	570	d_Bacteria;p_Firmicutes;c_Bacilli;o_RF39;f_UBA660;g_RUG14891;s_RUG14891 sp017470045
s_UBA3633 sp017449075	35	4	767	624	1	1	147	43	66	5	8	1098	d_Bacteria;p_Firmicutes A;c_Clostridia;o_Lachnospirales;f_Lachnospiraceae;g_UBA3633;s_UBA3633 sp017449075
s_NK4A144 sp902797705	36	0	51	136	5	61	198	631	96	4	8	1558	d_Bacteria;p_Firmicutes A;c_Clostridia;o_Lachnospirales;f_Lachnospiraceae;g_NK4A144;s_NK4A144 sp902797705
s_Unclassified_g_UBA1254	510	79	4	153	375	3	83	22	2	824	510	218	d_Bacteria;p_Proteobacteria;c_Alphaproteobacteria;o_RF32;f_CAG-239;g_UBA1254;s_Unclassified_g_UBA1254
s_Prevotella sp900314935	260	231	168	137	305	196	193	203	272	446	46	324	d_Bacteria;p_Bacteroidota;c_Bacteroidia;o_Bacteroidales;f_Bacteroidaceae;g_Prevotella;s_Prevotella sp900314935
s_Alloprevotella sp900316575	245	189	458	401	110	68	207	93	123	296	290	295	d_Bacteria;p_Bacteroidota;c_Bacteroidia;o_Bacteroidales;f_Bacteroidaceae;g_Alloprevotella;s_Alloprevotella sp900316575
s_RUG11194 sp902766725	345	76	843	18	27	101	169	75	719	19	45	338	d_Bacteria;p_Firmicutes;c_Bacilli;o_Mycoplasmatales;f_Mycoplasmoidaceae;g_RUG11194;s_RUG11194 sp902766725
s_Symbiodinium sp. KB8	158	112	488	188	14	62	397	92	253	83	11	916	d_Eukaryota;p_Unclassified_d_Eukaryota;c_Dinophyceae;o_Suessiales;f_Symbiodiniaceae;g_Symbiodinium;s_Symbiodinium sp. KB8
s_Fibrobacter succinogenes I	3	2	67	139	12	19	448	23	5	385	1667	3	d_Bacteria;p_Fibrobacterota;c_Fibrobacteria;o_Fibrobacterales;f_Fibrobacteraceae;g_Fibrobacter;s_Fibrobacter succinogenes I
s_Unclassified_g_UBA2868	187	199	81	540	96	61	448	180	80	188	159	546	d_Bacteria;p_Firmicutes A;c_Clostridia;o_Lachnospirales;f_Lachnospiraceae;g_UBA2868;s_Unclassified_g_UBA2868
s_Fibrobacter sp002394865	9	35	8	208	12	17	59	109	417	98	1772	20	d_Bacteria;p_Fibrobacterota;c_Fibrobacteria;o_Fibrobacterales;f_Fibrobacteraceae;g_Fibrobacter;s_Fibrobacter sp002394865
s_UMGS1696 sp902765885	128	99	34	77	226	251	326	223	93	67	246	994	d_Bacteria;p_Firmicutes A;c_Clostridia;o_Oscillospirales;f_CAG-272;g_UMGS1696;s_UMGS1696 sp902765885
s_UBA1711 sp905233895	622	48	196	220	47	51	367	228	573	224	28	159	d_Bacteria;p_Bacteroidota;c_Bacteroidia;o_Bacteroidales;f_P3;g_UBA1711;s_UBA1711 sp905233895
s_RUG14515 sp902798595	292	74	677	598	87	18	482	36	56	154	247	39	d_Bacteria;p_Firmicutes;c_Bacilli;o_RFN20;f_CAG-826;g_RUG14515;s_RUG14515 sp902798595
s_Cryptobacteroides sp905234795	108	9	632	985	32	223	297	108	190	5	8	160	d_Bacteria;p_Bacteroidota;c_Bacteroidia;o_Bacteroidales;f_UBA932;g_Cryptobacteroides;s_Cryptobacteroides sp905234795
s_RGIG5755 sp017511535	277	144	104	549	103	336	655	96	30	40	57	364	d_Bacteria;p_Firmicutes A;c_Clostridia;o_Peptostreptococcales;f_Anaerovoracaceae;g_RGIG5755;s_RGIG5755 sp017511535
s_RF16 sp902774185	388	70	967	59	22	550	202	318	12	11	116	38	d_Bacteria;p_Bacteroidota;c_Bacteroidia;o_Bacteroidales;f_Paludibacteraceae;g_RF16;s_RF16 sp902774185
s_Prevotella sp002350805	121	173	213	123	104	185	140	540	177	772	93	112	d_Bacteria;p_Bacteroidota;c_Bacteroidia;o_Bacteroidales;f_Bacteroidaceae;g_Prevotella;s_Prevotella sp002350805
s_Unclassified_g_Intestinibaculum	0	1328	0	0	2	20	0	27	1	1	1373	1	d_Bacteria;p_Firmicutes;c_Bacilli;o_Erysipelotrichales;f_Coprobacillaceae;g_Intestinibaculum;s_Unclassified_g_Intestinibaculum
s_RUG099 sp017510725	231	115	421	253	193	221	325	218	121	249	259	144	d_Bacteria;p_Firmicutes A;c_Clostridia;o_Peptostreptococcales;f_Anaerovoracaceae;g_RUG099;s_RUG099 sp017510725
s_GCA-900199385 sp900315315	208	210	202	179	49	563	323	362	101	133	223	197	d_Bacteria;p_Firmicutes A;c_Clostridia;o_Christensenellales;f_CAG-74;g_GCA-900199385;s_GCA-900199385 sp900315315
s_GCA-900199385 sp017427165	232	92	14	113	11	1498	18	9	26	502	230	4	d_Bacteria;p_Firmicutes A;c_Clostridia;o_Christensenellales;f_CAG-74;g_GCA-900199385;s_GCA-900199385 sp017427165
s_UBA2862 sp902799465	36	25	101	453	8	1573	174	28	21	24	262	43	d_Bacteria;p_Firmicutes A;c_Clostridia;o_Christensenellales;f_CAG-74;g_UBA2862;s_UBA2862 sp902799465
s_Eudiplodinium maggii	200	35	589	62	27	95	298	104	366	57	13	895	d_Eukaryota;p_Ciliophora;c_Litostomatea;o_Entodiniomorphida;f_Ophryoscolecidae;g_Eudiplodinium;s_Eudiplodinium maggii
s_Saccharofermentans sp017550385	149	1	13	1	0	1	0	0	0	1	2574	0	d_Bacteria;p_Firmicutes A;c_Clostridia;o_Saccharofermentanales;f_Saccharofermentanaceae;g_Saccharofermentans;s_Saccharofermentans sp017550385
s_UBA1436 sp017525025	241	21	347	50	28	88	249	106	364	13	760	462	d_Bacteria;p_Elusimicrobiota;c_Elusimicrobia;o_Elusimicrobiales;f_Elusimicrobiaceae;g_UBA1436;s_UBA1436 sp017525025
s_RGIG9287 sp017448285	13	77	14	2260	9	2	25	8	3	59	0	249	d_Bacteria;p_Firmicutes A;c_Clostridia;o_Oscillospirales;f_Acutalibacteraceae;g_RGIG9287;s_RGIG9287 sp017448285
s_Unclassified_c_Kiritimatiellae	345	22	825	56	15	240	554	172	132	224	39	94	d_Bacteria;p_Verrucomicrobiota;c_Kiritimatiellae;o_Unclassified_c_Kiritimatiellae;f_Unclassified_c_Kiritimatiellae;g_Unclassified_c_Kiritimatiellae;s_Unclassified_c_Kiritimatiellae
s_RUG099 sp017505405	281	51	504	391	81	231	239	218	139	321	168	76	d_Bacteria;p_Firmicutes A;c_Clostridia;o_Peptostreptococcales;f_Anaerovoracaceae;g_RUG099;s_RUG099 sp017505405
s_Prevotella sp017444365	274	714	55	115	418	59	300	287	160	85	20	211	d_Bacteria;p_Bacteroidota;c_Bacteroidia;o_Bacteroidales;f_Bacteroidaceae;g_Prevotella;s_Prevotella sp017444365
s_Cryptobacteroides sp902794005	466	104	141	476	93	651	254	117	133	42	35	186	d_Bacteria;p_Bacteroidota;c_Bacteroidia;o_Bacteroidales;f_UBA932;g_Cryptobacteroides;s_Cryptobacteroides sp902794005
s_Methanobrevibacter A sp017447225	215	102	153	133	210	359	141	265	36	918	117	48	d_Archaea;p_Methanobacteriota;c_Methanobacteria;o_Methanobacteriales;f_Methanobacteriaceae;g_Methanobrevibacter A;s_Methanobrevibacter A sp017447225
s_Egerieousia sp017554305	288	475	452	204	490	14	174	141	10	347	88	13	d_Bacteria;p_Bacteroidota;c_Bacteroidia;o_Bacteroidales;f_UBA932;g_Egerieousia;s_Egerieousia sp017554305
s_Unclassified_o_Desulfobulbales	260	517	38	291	809	162	45	140	86	84	138	123	d_Bacteria;p_Desulfobacterota;c_Desulfobulbia;o_Desulfobulbales;f_Unclassified_o_Desulfobulbales;g_Unclassified_o_Desulfobulbales;s_Unclassified_o_Desulfobulbales
s_Selenomonas A ruminantium B	12	29	127	963	113	31	118	634	448	14	19	183	d_Bacteria;p_Firmicutes C;c_Negativicutes;o_Selenomonadales;f_Selenomonadaceae;g_Selenomonas A;s_Selenomonas A ruminantium B
s_Unclassified_g_Clostridium R	189	317	44	96	383	190	456	211	95	186	149	372	d_Bacteria;p_Firmicutes A;c_Clostridia;o_Lachnospirales;f_Lachnospiraceae;g_Clostridium R;s_Unclassified_g_Clostridium R
s_Prevotella sp900767615	35	1812	7	36	116	68	101	17	6	50	404	35	d_Bacteria;p_Bacteroidota;c_Bacteroidia;o_Bacteroidales;f_Bacteroidaceae;g_Prevotella;s_Prevotella sp900767615
s_Unclassified_p_Mucoromycota	173	56	748	88	33	115	274	97	461	60	17	564	d_Eukaryota;p_Mucoromycota;c_Unclassified_p_Mucoromycota;o_Unclassified_p_Mucoromycota;f_Unclassified_p_Mucoromycota;g_Unclassified_p_Mucoromycota;s_Unclassified_p_Mucoromycota
s_RF16 sp900318245	157	48	743	188	2	524	358	240	31	20	175	197	d_Bacteria;p_Bacteroidota;c_Bacteroidia;o_Bacteroidales;f_Paludibacteraceae;g_RF16;s_RF16 sp900318245
s_UBA5489 sp017537515	29	70	12	31	161	173	1924	127	18	107	4	27	d_Bacteria;p_Firmicutes A;c_Clostridia;o_Christensenellales;f_UBA1242;g_UBA5489;s_UBA5489 sp017537515
s_Prevotella sp017509155	102	273	518	259	243	152	233	173	147	126	59	397	d_Bacteria;p_Bacteroidota;c_Bacteroidia;o_Bacteroidales;f_Bacteroidaceae;g_Prevotella;s_Prevotella sp017509155
s_Unclassified_g_RUG563	227	330	77	118	36	449	161	88	36	312	746	100	d_Bacteria;p_Firmicutes A;c_Clostridia;o_Christensenellales;f_CAG-74;g_RUG563;s_Unclassified_g_RUG563
s_Prevotella corporis	20	344	19	243	42	11	6	45	21	68	1847	14	d_Bacteria;p_Bacteroidota;c_Bacteroidia;o_Bacteroidales;f_Bacteroidaceae;g_Prevotella;s_Prevotella corporis
s_RF16 sp902792535	826	37	1175	115	1	161	169	101	20	20	15	39	d_Bacteria;p_Bacteroidota;c_Bacteroidia;o_Bacteroidales;f_Paludibacteraceae;g_RF16;s_RF16 sp902792535
s_Succinivibrio sp017959135	0	164	6	276	287	1	85	80	64	7	699	1008	d_Bacteria;p_Proteobacteria;c_Gammaproteobacteria;o_Enterobacterales;f_Succinivibrionaceae;g_Succinivibrio;s_Succinivibrio sp017959135
s_Dysosmobacter sp905233795	131	15	196	298	74	272	915	168	66	81	45	413	d_Bacteria;p_Firmicutes A;c_Clostridia;o_Oscillospirales;f_Oscillospiraceae;g_Dysosmobacter;s_Dysosmobacter sp905233795
s_Treponema D sp017395545	9	658	1073	270	123	21	50	86	29	32	81	241	d_Bacteria;p_Spirochaetota;c_Spirochaetia;o_Treponematales;f_Treponemataceae;g_Treponema D;s_Treponema D sp017395545
s_Cryptobacteroides sp017934185	201	69	585	142	87	332	346	298	299	38	52	221	d_Bacteria;p_Bacteroidota;c_Bacteroidia;o_Bacteroidales;f_UBA932;g_Cryptobacteroides;s_Cryptobacteroides sp017934185
s_Prevotella sp902768105	575	135	115	142	163	79	378	418	71	334	29	226	d_Bacteria;p_Bacteroidota;c_Bacteroidia;o_Bacteroidales;f_Bacteroidaceae;g_Prevotella;s_Prevotella sp902768105
s_Limivicinus sp900319275	123	462	61	127	66	245	356	149	43	111	697	218	d_Bacteria;p_Firmicutes A;c_Clostridia;o_Oscillospirales;f_Oscillospiraceae;g_Limivicinus;s_Limivicinus sp900319275
s_Treponema D sp017446265	187	564	53	123	1170	50	35	12	33	79	128	222	d_Bacteria;p_Spirochaetota;c_Spirochaetia;o_Treponematales;f_Treponemataceae;g_Treponema D;s_Treponema D sp017446265
s_UBA4372 sp017619335	169	167	136	234	555	210	235	102	622	109	20	97	d_Bacteria;p_Bacteroidota;c_Bacteroidia;o_Bacteroidales;f_Bacteroidaceae;g_UBA4372;s_UBA4372 sp017619335
s_RUG13038 sp902785135	1786	1	95	140	35	24	49	31	73	9	369	44	d_Bacteria;p_Firmicutes;c_Bacilli;o_RF39;f_UBA660;g_RUG13038;s_RUG13038 sp902785135
s_Sodaliphilus sp902786725	433	96	119	707	125	128	175	179	184	96	87	324	d_Bacteria;p_Bacteroidota;c_Bacteroidia;o_Bacteroidales;f_Muribaculaceae;g_Sodaliphilus;s_Sodaliphilus sp902786725
s_UBA2450 sp900314865	268	81	797	145	64	14	111	375	69	15	111	603	d_Bacteria;p_Firmicutes;c_Bacilli;o_RFN20;f_CAG-826;g_UBA2450;s_UBA2450 sp900314865
s_Enteromonas sp902773005	88	80	658	39	81	32	26	409	9	736	48	446	d_Bacteria;p_Firmicutes;c_Bacilli;o_RFN20;f_CAG-826;g_Enteromonas;s_Enteromonas sp902773005
s_CACXMZ01 sp017459805	172	280	26	837	359	73	213	114	62	173	267	75	d_Bacteria;p_Actinobacteriota;c_Coriobacteriia;o_Coriobacteriales;f_Eggerthellaceae;g_CACXMZ01;s_CACXMZ01 sp017459805
s_Paramecium primaurelia	323	120	754	18	37	143	120	92	767	39	26	211	d_Eukaryota;p_Ciliophora;c_Oligohymenophorea;o_Peniculida;f_Parameciidae;g_Paramecium;s_Paramecium primaurelia
s_UBA1711 sp002368955	529	80	187	525	230	207	286	199	25	15	49	318	d_Bacteria;p_Bacteroidota;c_Bacteroidia;o_Bacteroidales;f_P3;g_UBA1711;s_UBA1711 sp002368955
s_Ruminococcus flavefaciens Z	210	669	19	475	101	250	181	48	25	57	538	72	d_Bacteria;p_Firmicutes A;c_Clostridia;o_Oscillospirales;f_Ruminococcaceae;g_Ruminococcus;s_Ruminococcus flavefaciens Z
s_Acidaminococcus sp900315205	63	495	17	13	538	27	20	64	21	359	565	463	d_Bacteria;p_Firmicutes C;c_Negativicutes;o_Acidaminococcales;f_Acidaminococcaceae;g_Acidaminococcus;s_Acidaminococcus sp900315205
s_Selenomonas A ruminantium D	6	115	139	102	869	20	72	566	474	13	8	257	d_Bacteria;p_Firmicutes C;c_Negativicutes;o_Selenomonadales;f_Selenomonadaceae;g_Selenomonas A;s_Selenomonas A ruminantium D
s_CAG-793 sp000433915	49	7	0	9	219	192	5	24	0	12	2100	23	d_Bacteria;p_Firmicutes A;c_Clostridia;o_TANB77;f_CAG-508;g_CAG-793;s_CAG-793 sp000433915
s_Cryptobacteroides sp902784785	124	39	638	98	66	615	314	187	131	61	169	197	d_Bacteria;p_Bacteroidota;c_Bacteroidia;o_Bacteroidales;f_UBA932;g_Cryptobacteroides;s_Cryptobacteroides sp902784785
s_RUG708 sp900321625	36	82	4	18	198	34	28	11	10	96	2100	20	d_Bacteria;p_Firmicutes A;c_Clostridia;o_Peptostreptococcales;f_Anaerovoracaceae;g_RUG708;s_RUG708 sp900321625
s_Prevotella sp017548605	366	243	106	86	1172	37	164	93	46	99	106	115	d_Bacteria;p_Bacteroidota;c_Bacteroidia;o_Bacteroidales;f_Bacteroidaceae;g_Prevotella;s_Prevotella sp017548605
s_Fibrobacter succinogenes L	32	13	46	94	100	87	196	41	38	204	1743	35	d_Bacteria;p_Fibrobacterota;c_Fibrobacteria;o_Fibrobacterales;f_Fibrobacteraceae;g_Fibrobacter;s_Fibrobacter succinogenes L
s_RGIG5612 sp017510065	199	154	93	110	214	310	321	307	156	119	463	180	d_Bacteria;p_Firmicutes A;c_Clostridia;o_Lachnospirales;f_Lachnospiraceae;g_RGIG5612;s_RGIG5612 sp017510065
s_Prevotella sp017462915	35	23	15	29	72	13	22	39	283	2054	14	27	d_Bacteria;p_Bacteroidota;c_Bacteroidia;o_Bacteroidales;f_Bacteroidaceae;g_Prevotella;s_Prevotella sp017462915
s_GCA-900199385 sp017428385	170	269	25	707	21	498	133	329	93	121	196	62	d_Bacteria;p_Firmicutes A;c_Clostridia;o_Christensenellales;f_CAG-74;g_GCA-900199385;s_GCA-900199385 sp017428385
s_CAG-791 sp000431495	70	358	3	18	1088	16	49	38	32	136	771	37	d_Bacteria;p_Firmicutes A;c_Clostridia;o_Lachnospirales;f_Lachnospiraceae;g_CAG-791;s_CAG-791 sp000431495
s_Bact-11 sp017447265	140	95	387	220	54	417	293	176	224	166	305	137	d_Bacteria;p_Bacteroidota;c_Bacteroidia;o_Bacteroidales;f_UBA932;g_Bact-11;s_Bact-11 sp017447265
s_Treponema D sp016282835	49	256	47	31	162	103	86	350	131	49	117	1231	d_Bacteria;p_Spirochaetota;c_Spirochaetia;o_Treponematales;f_Treponemataceae;g_Treponema D;s_Treponema D sp016282835
s_Enterousia sp017522445	0	4	4	22	0	2508	0	7	2	1	60	3	d_Bacteria;p_Proteobacteria;c_Alphaproteobacteria;o_Rs-D84;f_Rs-D84;g_Enterousia;s_Enterousia sp017522445
s_Anaerobutyricum sp017433295	143	142	30	100	96	344	190	293	202	94	504	470	d_Bacteria;p_Firmicutes A;c_Clostridia;o_Lachnospirales;f_Lachnospiraceae;g_Anaerobutyricum;s_Anaerobutyricum sp017433295
s_Fretibacterium sp905233515	2	2	1837	312	24	1	418	0	3	2	0	5	d_Bacteria;p_Synergistota;c_Synergistia;o_Synergistales;f_Aminobacteriaceae;g_Fretibacterium;s_Fretibacterium sp905233515
s_Unclassified_g_Tannerella	148	537	6	1268	360	85	66	3	11	31	13	77	d_Bacteria;p_Bacteroidota;c_Bacteroidia;o_Bacteroidales;f_Tannerellaceae;g_Tannerella;s_Unclassified_g_Tannerella
s_Cryptobacteroides sp017617475	126	59	610	168	21	131	730	77	326	36	19	299	d_Bacteria;p_Bacteroidota;c_Bacteroidia;o_Bacteroidales;f_UBA932;g_Cryptobacteroides;s_Cryptobacteroides sp017617475
s_UBA2804 sp900319705	106	362	84	633	246	10	45	17	237	43	766	50	d_Bacteria;p_Proteobacteria;c_Gammaproteobacteria;o_Enterobacterales;f_Succinivibrionaceae;g_UBA2804;s_UBA2804 sp900319705
s_Ruminococcus E sp017433905	58	30	2	31	465	162	354	1000	92	150	160	93	d_Bacteria;p_Firmicutes A;c_Clostridia;o_Oscillospirales;f_Acutalibacteraceae;g_Ruminococcus E;s_Ruminococcus E sp017433905
s_UBA3839 sp902798705	133	202	49	24	252	125	309	871	67	64	466	34	d_Bacteria;p_Bacteroidota;c_Bacteroidia;o_Bacteroidales;f_Bacteroidaceae;g_UBA3839;s_UBA3839 sp902798705
s_Treponema D sp017430385	60	239	792	259	132	107	94	340	86	80	96	300	d_Bacteria;p_Spirochaetota;c_Spirochaetia;o_Treponematales;f_Treponemataceae;g_Treponema D;s_Treponema D sp017430385
s_CAG-1782 sp902766325	129	162	1457	188	1	207	113	85	5	82	156	0	d_Bacteria;p_Firmicutes A;c_Clostridia;o_Christensenellales;f_DTU072;g_CAG-1782;s_CAG-1782 sp902766325
s_CAG-1193 sp017428495	130	59	645	52	57	109	264	105	566	53	85	459	d_Bacteria;p_Firmicutes;c_Bacilli;o_RF39;f_UBA660;g_CAG-1193;s_CAG-1193 sp017428495
s_NK4A144 sp000621405	172	105	50	452	94	37	546	85	85	16	235	707	d_Bacteria;p_Firmicutes A;c_Clostridia;o_Lachnospirales;f_Lachnospiraceae;g_NK4A144;s_NK4A144 sp000621405
s_Cryptobacteroides sp900319485	123	48	167	642	65	319	312	165	300	80	35	324	d_Bacteria;p_Bacteroidota;c_Bacteroidia;o_Bacteroidales;f_UBA932;g_Cryptobacteroides;s_Cryptobacteroides sp900319485
s_Prevotella sp900320845	241	173	69	179	450	98	216	155	9	268	655	67	d_Bacteria;p_Bacteroidota;c_Bacteroidia;o_Bacteroidales;f_Bacteroidaceae;g_Prevotella;s_Prevotella sp900320845
s_Eubacterium Q sp902777655	471	8	17	1098	128	69	69	31	30	47	488	122	d_Bacteria;p_Firmicutes A;c_Clostridia;o_Lachnospirales;f_Lachnospiraceae;g_Eubacterium Q;s_Eubacterium Q sp902777655
s_Treponema D sp017551705	18	102	286	917	87	30	41	140	33	10	32	878	d_Bacteria;p_Spirochaetota;c_Spirochaetia;o_Treponematales;f_Treponemataceae;g_Treponema D;s_Treponema D sp017551705
s_Prevotella sp900314195	33	906	1	13	521	56	4	6	11	190	746	81	d_Bacteria;p_Bacteroidota;c_Bacteroidia;o_Bacteroidales;f_Bacteroidaceae;g_Prevotella;s_Prevotella sp900314195
s_Methanobrevibacter A sp017634055	29	84	568	572	42	179	639	109	173	28	139	6	d_Archaea;p_Methanobacteriota;c_Methanobacteria;o_Methanobacteriales;f_Methanobacteriaceae;g_Methanobrevibacter A;s_Methanobrevibacter A sp017634055
s_UBA1711 sp017449975	889	30	127	337	54	347	174	160	13	84	29	322	d_Bacteria;p_Bacteroidota;c_Bacteroidia;o_Bacteroidales;f_P3;g_UBA1711;s_UBA1711 sp017449975
s_RF16 sp902799875	406	75	699	189	0	656	159	10	11	23	187	147	d_Bacteria;p_Bacteroidota;c_Bacteroidia;o_Bacteroidales;f_Paludibacteraceae;g_RF16;s_RF16 sp902799875
s_UBA4311 sp002395105	156	252	466	190	13	71	210	81	436	85	13	588	d_Bacteria;p_Proteobacteria;c_Alphaproteobacteria;o_Rickettsiales;f_Deianiraeaceae;g_UBA4311;s_UBA4311 sp002395105
s_Prevotella sp017423565	54	268	524	223	241	371	161	100	6	128	34	448	d_Bacteria;p_Bacteroidota;c_Bacteroidia;o_Bacteroidales;f_Bacteroidaceae;g_Prevotella;s_Prevotella sp017423565
s_Prevotella sp017455845	277	417	155	250	366	204	214	316	95	91	36	133	d_Bacteria;p_Bacteroidota;c_Bacteroidia;o_Bacteroidales;f_Bacteroidaceae;g_Prevotella;s_Prevotella sp017455845
s_UBA1757 sp017464285	169	87	589	154	247	196	457	263	157	136	37	60	d_Bacteria;p_Bacteroidota;c_Bacteroidia;o_Bacteroidales;f_UBA1402;g_UBA1757;s_UBA1757 sp017464285
s_RF16 sp017478035	355	40	516	230	7	376	494	343	39	13	66	73	d_Bacteria;p_Bacteroidota;c_Bacteroidia;o_Bacteroidales;f_Paludibacteraceae;g_RF16;s_RF16 sp017478035
s_Fretibacterium sp017439345	12	29	1400	767	72	3	183	11	11	6	41	15	d_Bacteria;p_Synergistota;c_Synergistia;o_Synergistales;f_Aminobacteriaceae;g_Fretibacterium;s_Fretibacterium sp017439345
s_RUG099 sp902780815	140	174	164	260	151	181	456	231	78	198	344	171	d_Bacteria;p_Firmicutes A;c_Clostridia;o_Peptostreptococcales;f_Anaerovoracaceae;g_RUG099;s_RUG099 sp902780815
s_Merdiplasma sp902778245	206	287	63	113	149	284	389	235	80	203	411	124	d_Bacteria;p_Firmicutes A;c_Clostridia;o_Lachnospirales;f_Lachnospiraceae;g_Merdiplasma;s_Merdiplasma sp902778245
s_Desulfovibrio sp016284885	210	136	15	888	95	7	450	432	247	12	20	31	d_Bacteria;p_Desulfobacterota I;c_Desulfovibrionia;o_Desulfovibrionales;f_Desulfovibrionaceae;g_Desulfovibrio;s_Desulfovibrio sp016284885
s_Unclassified_f_Saprolegniaceae	176	56	580	82	14	102	380	113	326	80	7	625	d_Eukaryota;p_Oomycota;c_Unclassified_p__Oomycota;o_Saprolegniales;f_Saprolegniaceae;g_Unclassified_f_Saprolegniaceae;s_Unclassified_f_Saprolegniaceae
s_Fretibacterium fastidiosum	210	206	536	849	31	28	113	113	41	44	42	328	d_Bacteria;p_Synergistota;c_Synergistia;o_Synergistales;f_Aminobacteriaceae;g_Fretibacterium;s_Fretibacterium fastidiosum
s_Methanobrevibacter A sp902785855	192	100	467	76	85	150	324	545	65	119	374	43	d_Archaea;p_Methanobacteriota;c_Methanobacteria;o_Methanobacteriales;f_Methanobacteriaceae;g_Methanobrevibacter A;s_Methanobrevibacter A sp902785855
s_UBA1067 sp902799385	281	16	525	72	0	208	968	136	45	218	20	47	d_Bacteria;p_Verrucomicrobiota;c_Kiritimatiellae;o_RFP12;f_UBA1067;g_UBA1067;s_UBA1067 sp902799385
s_Phil12 sp017934545	24	588	963	66	452	19	190	43	44	29	95	22	d_Bacteria;p_Bacteroidota;c_Bacteroidia;o_Bacteroidales;f_P3;g_Phil12;s_Phil12 sp017934545
s_Unclassified_g_UBA2834	7	6	12	199	1	13	1692	5	0	79	519	2	d_Bacteria;p_Patescibacteria;c_Saccharimonadia;o_Saccharimonadales;f_Nanosyncoccaceae;g_UBA2834;s_Unclassified_g_UBA2834
s_GCA-900199385 sp902764875	134	76	30	211	81	323	118	85	119	182	1103	72	d_Bacteria;p_Firmicutes A;c_Clostridia;o_Christensenellales;f_CAG-74;g_GCA-900199385;s_GCA-900199385 sp902764875
s_RUG11977 sp016290905	102	17	6	42	9	44	64	24	14	1734	445	32	d_Bacteria;p_Firmicutes A;c_Clostridia;o_Lachnospirales;f_Lachnospiraceae;g_RUG11977;s_RUG11977 sp016290905
s_Treponema D sp002393835	41	322	162	124	351	197	59	392	58	48	71	706	d_Bacteria;p_Spirochaetota;c_Spirochaetia;o_Treponematales;f_Treponemataceae;g_Treponema D;s_Treponema D sp002393835
s_UBA1066 sp902766955	123	103	274	49	55	204	527	262	142	87	573	128	d_Bacteria;p_Firmicutes A;c_Clostridia;o_Lachnospirales;f_Lachnospiraceae;g_UBA1066;s_UBA1066 sp902766955
s_Quinella sp017518105	0	0	99	2072	1	0	126	157	11	0	0	61	d_Bacteria;p_Firmicutes C;c_Negativicutes;o_Selenomonadales;f_Selenomonadaceae;g_Quinella;s_Quinella sp017518105
s_Unclassified_f_UBA1242	618	449	168	155	17	78	110	98	95	32	348	355	d_Bacteria;p_Firmicutes A;c_Clostridia;o_Christensenellales;f_UBA1242;g_Unclassified_f_UBA1242;s_Unclassified_f_UBA1242
s_Ruminococcus D albus B	64	472	4	73	206	14	112	117	32	39	1355	35	d_Bacteria;p_Firmicutes A;c_Clostridia;o_Oscillospirales;f_Ruminococcaceae;g_Ruminococcus D;s_Ruminococcus D albus B
s_Ruminococcus flavefaciens I	182	558	43	249	125	31	203	168	17	63	838	44	d_Bacteria;p_Firmicutes A;c_Clostridia;o_Oscillospirales;f_Ruminococcaceae;g_Ruminococcus;s_Ruminococcus flavefaciens I
s_Enterosoma sp902771745	69	142	71	138	1288	545	49	74	38	28	22	57	d_Bacteria;p_Firmicutes;c_Bacilli;o_RFN20;f_CAG-288;g_Enterosoma;s_Enterosoma sp902771745
s_Unclassified_g_CACXMZ01	60	269	6	538	631	82	423	56	82	102	158	107	d_Bacteria;p_Actinobacteriota;c_Coriobacteriia;o_Coriobacteriales;f_Eggerthellaceae;g_CACXMZ01;s_Unclassified_g_CACXMZ01
s_Alloprevotella sp017476545	741	67	8	109	28	185	184	144	100	367	530	50	d_Bacteria;p_Bacteroidota;c_Bacteroidia;o_Bacteroidales;f_Bacteroidaceae;g_Alloprevotella;s_Alloprevotella sp017476545
s_Unclassified_g_CAG-83	130	154	368	434	16	218	640	109	47	96	107	190	d_Bacteria;p_Firmicutes A;c_Clostridia;o_Oscillospirales;f_Oscillospiraceae;g_CAG-83;s_Unclassified_g_CAG-83
s_Limimorpha sp902769875	447	121	206	226	549	28	182	155	443	27	50	75	d_Bacteria;p_Bacteroidota;c_Bacteroidia;o_Bacteroidales;f_F082;g_Limimorpha;s_Limimorpha sp902769875
s_Limivicinus sp017406005	151	149	61	306	24	366	471	94	59	99	557	166	d_Bacteria;p_Firmicutes A;c_Clostridia;o_Oscillospirales;f_Oscillospiraceae;g_Limivicinus;s_Limivicinus sp017406005
s_UBA4372 sp902771725	185	165	85	463	509	159	471	155	143	24	38	105	d_Bacteria;p_Bacteroidota;c_Bacteroidia;o_Bacteroidales;f_Bacteroidaceae;g_UBA4372;s_UBA4372 sp902771725
s_UBA1711 sp017451385	129	65	61	464	668	339	165	76	75	256	122	77	d_Bacteria;p_Bacteroidota;c_Bacteroidia;o_Bacteroidales;f_P3;g_UBA1711;s_UBA1711 sp017451385
s_Synergistes sp016288355	141	160	407	866	248	97	60	86	15	77	161	178	d_Bacteria;p_Synergistota;c_Synergistia;o_Synergistales;f_Synergistaceae;g_Synergistes;s_Synergistes sp016288355
s_UBA6382 sp017468985	747	211	15	13	78	119	439	198	118	99	419	35	d_Bacteria;p_Bacteroidota;c_Bacteroidia;o_Bacteroidales;f_Bacteroidaceae;g_UBA6382;s_UBA6382 sp017468985
s_Cryptobacteroides sp017395045	283	94	67	150	143	274	472	325	187	129	110	256	d_Bacteria;p_Bacteroidota;c_Bacteroidia;o_Bacteroidales;f_UBA932;g_Cryptobacteroides;s_Cryptobacteroides sp017395045
s_UBA1711 sp018066145	340	34	121	67	62	96	227	59	945	78	215	244	d_Bacteria;p_Bacteroidota;c_Bacteroidia;o_Bacteroidales;f_P3;g_UBA1711;s_UBA1711 sp018066145
s_Fretibacterium sp017443945	17	10	1836	134	10	16	252	12	11	30	3	154	d_Bacteria;p_Synergistota;c_Synergistia;o_Synergistales;f_Aminobacteriaceae;g_Fretibacterium;s_Fretibacterium sp017443945
s_Unclassified_g_Piromyces	168	63	692	28	20	87	206	117	492	59	20	532	d_Eukaryota;p_Chytridiomycota;c_Neocallimastigomycetes;o_Neocallimastigales;f_Neocallimastigaceae;g_Piromyces;s_Unclassified_g_Piromyces
s_Limivicinus sp902761635	96	488	85	120	650	230	413	46	19	89	213	34	d_Bacteria;p_Firmicutes A;c_Clostridia;o_Oscillospirales;f_Oscillospiraceae;g_Limivicinus;s_Limivicinus sp902761635
s_CAG-1252 sp002308575	183	558	50	176	1	161	75	274	39	299	648	19	d_Bacteria;p_Firmicutes A;c_Clostridia;o_Christensenellales;f_CAG-1252;g_CAG-1252;s_CAG-1252 sp002308575
s_UBA1774 sp902795345	142	29	164	479	11	280	768	38	57	77	245	191	d_Bacteria;p_Firmicutes A;c_Clostridia;o_Oscillospirales;f_Oscillospiraceae;g_UBA1774;s_UBA1774 sp902795345
s_Eubacterium B sp017445315	154	156	12	353	435	166	43	45	49	111	822	133	d_Bacteria;p_Firmicutes A;c_Clostridia;o_Peptostreptococcales;f_Anaerovoracaceae;g_Eubacterium B;s_Eubacterium B sp017445315
s_Fibrobacter sp017642335	20	1	51	64	35	49	471	16	916	155	683	17	d_Bacteria;p_Fibrobacterota;c_Fibrobacteria;o_Fibrobacterales;f_Fibrobacteraceae;g_Fibrobacter;s_Fibrobacter sp017642335
s_Eubacterium Q sp902781895	274	238	23	480	24	103	160	36	49	431	625	33	d_Bacteria;p_Firmicutes A;c_Clostridia;o_Lachnospirales;f_Lachnospiraceae;g_Eubacterium Q;s_Eubacterium Q sp902781895
s_UMGS1820 sp902797885	31	169	52	85	0	304	502	94	31	599	160	448	d_Bacteria;p_Firmicutes A;c_Clostridia;o_Monoglobales;f_Monoglobaceae;g_UMGS1820;s_UMGS1820 sp902797885
s_Ruminococcus D sp017542125	357	208	250	37	7	6	26	32	59	21	1444	23	d_Bacteria;p_Firmicutes A;c_Clostridia;o_Oscillospirales;f_Ruminococcaceae;g_Ruminococcus D;s_Ruminococcus D sp017542125
s_UBA1711 sp900316235	586	93	4	941	26	37	410	255	60	17	13	27	d_Bacteria;p_Bacteroidota;c_Bacteroidia;o_Bacteroidales;f_P3;g_UBA1711;s_UBA1711 sp900316235
s_RF16 sp017448985	272	73	872	74	12	291	258	277	183	24	38	90	d_Bacteria;p_Bacteroidota;c_Bacteroidia;o_Bacteroidales;f_Paludibacteraceae;g_RF16;s_RF16 sp017448985
s_UBA4372 sp017541265	55	217	467	114	300	92	337	89	68	285	375	65	d_Bacteria;p_Bacteroidota;c_Bacteroidia;o_Bacteroidales;f_Bacteroidaceae;g_UBA4372;s_UBA4372 sp017541265
s_Cryptobacteroides sp900771005	94	94	611	116	220	86	322	41	64	356	328	129	d_Bacteria;p_Bacteroidota;c_Bacteroidia;o_Bacteroidales;f_UBA932;g_Cryptobacteroides;s_Cryptobacteroides sp900771005
s_Unclassified_g_UBA4951	136	70	983	196	270	21	26	231	53	14	400	59	d_Bacteria;p_Firmicutes;c_Bacilli;o_RFN20;f_CAG-826;g_UBA4951;s_Unclassified_g_UBA4951
s_UBA1711 sp017480225	230	42	13	65	575	14	1120	228	26	88	27	29	d_Bacteria;p_Bacteroidota;c_Bacteroidia;o_Bacteroidales;f_P3;g_UBA1711;s_UBA1711 sp017480225
s_Ruminococcus E sp900316385	67	118	16	16	209	189	753	559	121	173	178	58	d_Bacteria;p_Firmicutes A;c_Clostridia;o_Oscillospirales;f_Acutalibacteraceae;g_Ruminococcus E;s_Ruminococcus E sp900316385
s_UBA2450 sp902802905	35	39	653	88	200	2	32	384	42	34	330	616	d_Bacteria;p_Firmicutes;c_Bacilli;o_RFN20;f_CAG-826;g_UBA2450;s_UBA2450 sp902802905
s_Cryptobacteroides sp900318015	200	47	41	442	63	375	552	175	118	54	175	212	d_Bacteria;p_Bacteroidota;c_Bacteroidia;o_Bacteroidales;f_UBA932;g_Cryptobacteroides;s_Cryptobacteroides sp900318015
s_UMGS1696 sp902761695	148	14	62	6	15	1533	32	18	11	9	589	17	d_Bacteria;p_Firmicutes A;c_Clostridia;o_Oscillospirales;f_CAG-272;g_UMGS1696;s_UMGS1696 sp902761695
s_Unclassified_g_CAG-485	64	467	31	12	714	304	129	154	65	104	356	52	d_Bacteria;p_Bacteroidota;c_Bacteroidia;o_Bacteroidales;f_Muribaculaceae;g_CAG-485;s_Unclassified_g_CAG-485
s_RF16 sp902785805	85	16	1293	44	2	385	490	23	26	17	39	29	d_Bacteria;p_Bacteroidota;c_Bacteroidia;o_Bacteroidales;f_Paludibacteraceae;g_RF16;s_RF16 sp902785805
s_Methanobrevibacter A sp017553445	76	26	470	14	14	131	488	1204	0	14	5	4	d_Archaea;p_Methanobacteriota;c_Methanobacteria;o_Methanobacteriales;f_Methanobacteriaceae;g_Methanobrevibacter A;s_Methanobrevibacter A sp017553445
s_Ventricola sp017469025	316	77	139	344	199	147	100	143	60	808	90	21	d_Bacteria;p_Firmicutes A;c_Clostridia;o_Christensenellales;f_CAG-74;g_Ventricola;s_Ventricola sp017469025
s_Faecousia sp017540945	25	32	118	93	0	31	1033	17	16	12	925	137	d_Bacteria;p_Firmicutes A;c_Clostridia;o_Oscillospirales;f_Oscillospiraceae;g_Faecousia;s_Faecousia sp017540945
s_Unclassified_g_UBA3738	81	113	24	88	238	385	434	29	320	60	99	567	d_Bacteria;p_Firmicutes A;c_Clostridia;o_Peptostreptococcales;f_Anaerovoracaceae;g_UBA3738;s_Unclassified_g_UBA3738
s_UBA1254 sp902785935	32	21	4	147	29	2	55	40	0	970	539	592	d_Bacteria;p_Proteobacteria;c_Alphaproteobacteria;o_RF32;f_CAG-239;g_UBA1254;s_UBA1254 sp902785935
s_Treponema D sp017449265	26	51	1480	171	24	36	156	199	33	53	61	137	d_Bacteria;p_Spirochaetota;c_Spirochaetia;o_Treponematales;f_Treponemataceae;g_Treponema D;s_Treponema D sp017449265
s_Prevotella lascolaii	63	164	18	282	500	63	7	32	25	764	365	142	d_Bacteria;p_Bacteroidota;c_Bacteroidia;o_Bacteroidales;f_Bacteroidaceae;g_Prevotella;s_Prevotella lascolaii
s_Fretibacterium sp905236605	0	5	1739	499	0	2	51	60	39	0	0	30	d_Bacteria;p_Synergistota;c_Synergistia;o_Synergistales;f_Aminobacteriaceae;g_Fretibacterium;s_Fretibacterium sp905236605
s_Prevotella sp017615355	427	154	365	143	165	224	143	293	104	86	114	205	d_Bacteria;p_Bacteroidota;c_Bacteroidia;o_Bacteroidales;f_Bacteroidaceae;g_Prevotella;s_Prevotella sp017615355
s_Prevotella sp900548535	57	623	7	65	500	78	16	150	8	216	651	48	d_Bacteria;p_Bacteroidota;c_Bacteroidia;o_Bacteroidales;f_Bacteroidaceae;g_Prevotella;s_Prevotella sp900548535
s_UBA1179 sp905235565	13	7	35	429	19	512	155	440	128	358	309	11	d_Bacteria;p_Bacteroidota;c_Bacteroidia;o_Bacteroidales;f_Bacteroidaceae;g_UBA1179;s_UBA1179 sp905235565
s_UBA1067 sp017547265	335	70	283	76	6	106	1102	74	28	237	36	62	d_Bacteria;p_Verrucomicrobiota;c_Kiritimatiellae;o_RFP12;f_UBA1067;g_UBA1067;s_UBA1067 sp017547265
s_Unclassified_o_Erysipelotrichales	19	425	10	72	174	39	10	22	48	29	1437	129	d_Bacteria;p_Firmicutes;c_Bacilli;o_Erysipelotrichales;f_Unclassified_o_Erysipelotrichales;g_Unclassified_o_Erysipelotrichales;s_Unclassified_o_Erysipelotrichales
s_Enterousia sp017450905	4	1	0	1	3	2384	0	0	4	8	4	0	d_Bacteria;p_Proteobacteria;c_Alphaproteobacteria;o_Rs-D84;f_Rs-D84;g_Enterousia;s_Enterousia sp017450905
s_Porcincola sp902781455	213	113	20	51	62	591	409	304	112	44	367	120	d_Bacteria;p_Firmicutes A;c_Clostridia;o_Lachnospirales;f_Lachnospiraceae;g_Porcincola;s_Porcincola sp902781455
s_Quinella sp905233325	1	0	183	1491	5	5	202	283	59	1	0	174	d_Bacteria;p_Firmicutes C;c_Negativicutes;o_Selenomonadales;f_Selenomonadaceae;g_Quinella;s_Quinella sp905233325
s_Limivicinus sp902787755	92	154	136	74	1297	180	116	50	37	68	161	39	d_Bacteria;p_Firmicutes A;c_Clostridia;o_Oscillospirales;f_Oscillospiraceae;g_Limivicinus;s_Limivicinus sp902787755
s_UBA9715 sp003452695	166	563	70	218	96	85	434	81	74	187	294	135	d_Bacteria;p_Actinobacteriota;c_Coriobacteriia;o_Coriobacteriales;f_Eggerthellaceae;g_UBA9715;s_UBA9715 sp003452695
s_Unclassified_p_Verrucomicrobiota	342	57	582	32	17	223	446	170	67	286	69	110	d_Bacteria;p_Verrucomicrobiota;c_Unclassified_p_Verrucomicrobiota;o_Unclassified_p_Verrucomicrobiota;f_Unclassified_p_Verrucomicrobiota;g_Unclassified_p_Verrucomicrobiota;s_Unclassified_p_Verrucomicrobiota
s_Methanobrevibacter A sp900318035	89	75	500	33	16	176	513	691	43	91	166	7	d_Archaea;p_Methanobacteriota;c_Methanobacteria;o_Methanobacteriales;f_Methanobacteriaceae;g_Methanobrevibacter A;s_Methanobrevibacter A sp900318035
s_RUG472 sp902801845	49	86	19	45	49	322	102	54	29	74	1522	48	d_Bacteria;p_Firmicutes A;c_Clostridia;o_Christensenellales;f_CAG-138;g_RUG472;s_RUG472 sp902801845
s_Alloprevotella sp017461605	15	43	2	51	209	3	78	27	521	1393	43	13	d_Bacteria;p_Bacteroidota;c_Bacteroidia;o_Bacteroidales;f_Bacteroidaceae;g_Alloprevotella;s_Alloprevotella sp017461605
s_Methanobrevibacter A sp902801725	230	121	288	38	15	69	423	449	60	153	536	15	d_Archaea;p_Methanobacteriota;c_Methanobacteria;o_Methanobacteriales;f_Methanobacteriaceae;g_Methanobrevibacter A;s_Methanobrevibacter A sp902801725
s_Prevotella sp002299275	173	458	296	40	294	36	108	102	19	75	684	110	d_Bacteria;p_Bacteroidota;c_Bacteroidia;o_Bacteroidales;f_Bacteroidaceae;g_Prevotella;s_Prevotella sp002299275
s_UBA4372 sp017525235	95	354	102	284	194	245	200	272	18	316	76	234	d_Bacteria;p_Bacteroidota;c_Bacteroidia;o_Bacteroidales;f_Bacteroidaceae;g_UBA4372;s_UBA4372 sp017525235
s_Unclassified_f_WCHB1-69	99	190	141	73	20	26	129	39	58	144	1394	75	d_Bacteria;p_Bacteroidota;c_Bacteroidia;o_Bacteroidales;f_WCHB1-69;g_Unclassified_f_WCHB1-69;s_Unclassified_f_WCHB1-69
s_SIG42 sp015062605	166	54	26	111	32	139	208	111	124	59	1312	45	d_Bacteria;p_Actinobacteriota;c_Coriobacteriia;o_Coriobacteriales;f_Eggerthellaceae;g_SIG42;s_SIG42 sp015062605
s_Cryptobacteroides sp902792815	66	94	244	293	494	137	245	66	159	80	248	257	d_Bacteria;p_Bacteroidota;c_Bacteroidia;o_Bacteroidales;f_UBA932;g_Cryptobacteroides;s_Cryptobacteroides sp902792815
s_Sodaliphilus sp016290765	17	12	15	141	39	275	1372	160	180	7	10	155	d_Bacteria;p_Bacteroidota;c_Bacteroidia;o_Bacteroidales;f_Muribaculaceae;g_Sodaliphilus;s_Sodaliphilus sp016290765
s_Unclassified_g_RGIG9985	264	736	54	128	356	170	28	90	59	32	242	223	d_Bacteria;p_Proteobacteria;c_Gammaproteobacteria;o_Burkholderiales;f_Neisseriaceae;g_RGIG9985;s_Unclassified_g_RGIG9985
s_Prevotella sp905234815	211	154	80	191	550	239	164	107	24	323	153	184	d_Bacteria;p_Bacteroidota;c_Bacteroidia;o_Bacteroidales;f_Bacteroidaceae;g_Prevotella;s_Prevotella sp905234815
s_UBA1217 sp017958525	6	233	0	7	0	1824	223	42	0	0	43	0	d_Bacteria;p_Bacteroidota;c_Bacteroidia;o_Bacteroidales;f_P3;g_UBA1217;s_UBA1217 sp017958525
s_RF16 sp017478725	326	25	1475	92	1	95	111	169	14	5	33	29	d_Bacteria;p_Bacteroidota;c_Bacteroidia;o_Bacteroidales;f_Paludibacteraceae;g_RF16;s_RF16 sp017478725
s_Fretibacterium sp017427625	19	13	1460	725	9	31	60	12	10	6	8	20	d_Bacteria;p_Synergistota;c_Synergistia;o_Synergistales;f_Aminobacteriaceae;g_Fretibacterium;s_Fretibacterium sp017427625
s_UBA3207 sp902787955	127	22	1062	168	20	4	46	525	50	13	102	232	d_Bacteria;p_Firmicutes;c_Bacilli;o_RFN20;f_CAG-826;g_UBA3207;s_UBA3207 sp902787955
s_Phocaeicola abscessus	42	93	14	204	116	356	413	558	350	51	47	126	d_Bacteria;p_Bacteroidota;c_Bacteroidia;o_Bacteroidales;f_Bacteroidaceae;g_Phocaeicola;s_Phocaeicola abscessus
s_RGIG9287 sp017634155	0	48	10	1807	10	0	28	4	1	13	0	449	d_Bacteria;p_Firmicutes A;c_Clostridia;o_Oscillospirales;f_Acutalibacteraceae;g_RGIG9287;s_RGIG9287 sp017634155
s_GCA-900199385 sp017404985	195	72	55	172	8	552	660	96	45	163	330	21	d_Bacteria;p_Firmicutes A;c_Clostridia;o_Christensenellales;f_CAG-74;g_GCA-900199385;s_GCA-900199385 sp017404985
s_Fibrobacter sp002391195	10	19	16	64	48	16	189	12	14	281	1683	17	d_Bacteria;p_Fibrobacterota;c_Fibrobacteria;o_Fibrobacterales;f_Fibrobacteraceae;g_Fibrobacter;s_Fibrobacter sp002391195
s_Treponema D sp000619925	87	188	113	65	541	74	100	401	49	140	135	475	d_Bacteria;p_Spirochaetota;c_Spirochaetia;o_Treponematales;f_Treponemataceae;g_Treponema D;s_Treponema D sp000619925
s_UBA3824 sp002393195	212	165	532	200	35	97	197	107	638	36	68	81	d_Bacteria;p_Bacteroidota;c_Bacteroidia;o_Bacteroidales;f_UBA3824;g_UBA3824;s_UBA3824 sp002393195
s_Unclassified_f_Borkfalkiaceae	131	278	180	402	224	130	188	311	18	83	282	141	d_Bacteria;p_Firmicutes A;c_Clostridia;o_Christensenellales;f_Borkfalkiaceae;g_Unclassified_f_Borkfalkiaceae;s_Unclassified_f_Borkfalkiaceae
s_UBA2813 sp900314375	26	55	1	4	0	11	6	0	0	2	2244	16	d_Bacteria;p_Cyanobacteria;c_Vampirovibrionia;o_Gastranaerophilales;f_Gastranaerophilaceae;g_UBA2813;s_UBA2813 sp900314375
s_Bulleidia sp017469885	37	89	5	106	249	13	29	38	29	30	1722	16	d_Bacteria;p_Firmicutes;c_Bacilli;o_Erysipelotrichales;f_Erysipelotrichaceae;g_Bulleidia;s_Bulleidia sp017469885
s_Paramecium pentaurelia	152	72	647	45	23	68	224	115	567	22	20	406	d_Eukaryota;p_Ciliophora;c_Oligohymenophorea;o_Peniculida;f_Parameciidae;g_Paramecium;s_Paramecium pentaurelia
s_Copromorpha sp900066305	23	843	7	36	851	70	10	60	14	59	317	71	d_Bacteria;p_Firmicutes A;c_Clostridia;o_Peptostreptococcales;f_Anaerovoracaceae;g_Copromorpha;s_Copromorpha sp900066305
s_Unclassified_g_Euplotes	161	25	549	70	4	16	255	88	226	42	10	914	d_Eukaryota;p_Ciliophora;c_Spirotrichea;o_Euplotida;f_Euplotidae;g_Euplotes;s_Unclassified_g_Euplotes
s_UBA737 sp902766755	138	55	310	971	84	50	498	30	45	122	32	24	d_Bacteria;p_Firmicutes A;c_Clostridia;o_Oscillospirales;f_Acutalibacteraceae;g_UBA737;s_UBA737 sp902766755
s_Unclassified_g_Symbiodinium	168	51	527	25	16	56	256	106	397	30	29	693	d_Eukaryota;p_Unclassified_d_Eukaryota;c_Dinophyceae;o_Suessiales;f_Symbiodiniaceae;g_Symbiodinium;s_Unclassified_g_Symbiodinium
s_Ruminococcus E sp902798365	39	22	4	1	382	82	222	876	488	75	48	113	d_Bacteria;p_Firmicutes A;c_Clostridia;o_Oscillospirales;f_Acutalibacteraceae;g_Ruminococcus E;s_Ruminococcus E sp902798365
s_Nanosyncoccus sp017545485	183	0	9	28	0	104	86	59	29	486	308	1057	d_Bacteria;p_Patescibacteria;c_Saccharimonadia;o_Saccharimonadales;f_Nanosyncoccaceae;g_Nanosyncoccus;s_Nanosyncoccus sp017545485
s_Prevotella sp900316295	186	553	75	178	376	237	154	147	38	169	147	87	d_Bacteria;p_Bacteroidota;c_Bacteroidia;o_Bacteroidales;f_Bacteroidaceae;g_Prevotella;s_Prevotella sp900316295
s_Prevotella sp017458195	279	120	322	212	115	79	368	146	239	57	52	357	d_Bacteria;p_Bacteroidota;c_Bacteroidia;o_Bacteroidales;f_Bacteroidaceae;g_Prevotella;s_Prevotella sp017458195
s_Methanobrevibacter A thaueri C	41	49	892	112	4	142	342	427	88	94	142	5	d_Archaea;p_Methanobacteriota;c_Methanobacteria;o_Methanobacteriales;f_Methanobacteriaceae;g_Methanobrevibacter A;s_Methanobrevibacter A thaueri C
s_RF16 sp002369075	402	39	1018	121	4	195	150	175	25	8	36	160	d_Bacteria;p_Bacteroidota;c_Bacteroidia;o_Bacteroidales;f_Paludibacteraceae;g_RF16;s_RF16 sp002369075
s_UBA1786 sp017529865	206	148	142	178	160	152	336	469	99	77	78	286	d_Bacteria;p_Bacteroidota;c_Bacteroidia;o_Bacteroidales;f_Bacteroidaceae;g_UBA1786;s_UBA1786 sp017529865
s_RUG563 sp017525805	98	29	113	112	54	415	325	125	115	92	622	220	d_Bacteria;p_Firmicutes A;c_Clostridia;o_Christensenellales;f_CAG-74;g_RUG563;s_RUG563 sp017525805
s_RUG14515 sp902799855	156	60	285	1291	47	8	97	167	37	24	126	22	d_Bacteria;p_Firmicutes;c_Bacilli;o_RFN20;f_CAG-826;g_RUG14515;s_RUG14515 sp902799855
s_RF16 sp900316005	325	309	605	81	26	284	414	115	12	22	74	51	d_Bacteria;p_Bacteroidota;c_Bacteroidia;o_Bacteroidales;f_Paludibacteraceae;g_RF16;s_RF16 sp900316005
s_Bulleidia sp900314905	110	176	5	27	1009	79	64	59	35	124	571	58	d_Bacteria;p_Firmicutes;c_Bacilli;o_Erysipelotrichales;f_Erysipelotrichaceae;g_Bulleidia;s_Bulleidia sp900314905
s_Bulleidia sp900314345	62	381	6	35	239	144	46	57	39	68	1170	70	d_Bacteria;p_Firmicutes;c_Bacilli;o_Erysipelotrichales;f_Erysipelotrichaceae;g_Bulleidia;s_Bulleidia sp900314345
s_RUG714 sp017432485	209	88	108	379	119	222	353	130	185	169	151	203	d_Bacteria;p_Firmicutes A;c_Clostridia;o_Oscillospirales;f_Acutalibacteraceae;g_RUG714;s_RUG714 sp017432485
s_Copromorpha sp902766185	257	211	50	305	29	283	309	57	73	328	321	88	d_Bacteria;p_Firmicutes A;c_Clostridia;o_Peptostreptococcales;f_Anaerovoracaceae;g_Copromorpha;s_Copromorpha sp902766185
s_Dictyostelium discoideum	160	66	633	13	32	81	200	93	618	57	32	324	d_Eukaryota;p_Evosea;c_Eumycetozoa;o_Dictyosteliales;f_Dictyosteliaceae;g_Dictyostelium;s_Dictyostelium discoideum
s_RUG11857 sp017534705	344	121	37	77	218	66	356	592	35	334	31	97	d_Bacteria;p_Bacteroidota;c_Bacteroidia;o_Bacteroidales;f_Bacteroidaceae;g_RUG11857;s_RUG11857 sp017534705
s_RUG14903 sp902803795	215	45	259	10	19	75	138	42	799	40	56	608	d_Bacteria;p_Firmicutes;c_Bacilli;o_RF39;f_UBA660;g_RUG14903;s_RUG14903 sp902803795
s_Dysosmobacter sp017937405	74	223	170	246	13	117	1225	41	27	37	34	97	d_Bacteria;p_Firmicutes A;c_Clostridia;o_Oscillospirales;f_Oscillospiraceae;g_Dysosmobacter;s_Dysosmobacter sp017937405
s_UBA1436 sp902772695	91	0	8	9	0	0	24	1	0	0	2119	52	d_Bacteria;p_Elusimicrobiota;c_Elusimicrobia;o_Elusimicrobiales;f_Elusimicrobiaceae;g_UBA1436;s_UBA1436 sp902772695
s_RGIG3506 sp017450215	241	115	141	390	273	127	46	387	63	124	241	155	d_Bacteria;p_Firmicutes;c_Bacilli;o_ML615J-28;f_CAG-698;g_RGIG3506;s_RGIG3506 sp017450215
s_Methanobrevibacter A sp902771435	229	137	53	30	13	212	365	249	67	165	687	95	d_Archaea;p_Methanobacteriota;c_Methanobacteria;o_Methanobacteriales;f_Methanobacteriaceae;g_Methanobrevibacter A;s_Methanobrevibacter A sp902771435
s_Saccharofermentans sp902780785	10	2	0	0	0	0	82	0	9	599	1597	0	d_Bacteria;p_Firmicutes A;c_Clostridia;o_Saccharofermentanales;f_Saccharofermentanaceae;g_Saccharofermentans;s_Saccharofermentans sp902780785
s_CACZRW01 sp902783675	184	155	186	33	229	58	441	267	177	79	31	459	d_Bacteria;p_Proteobacteria;c_Alphaproteobacteria;o_RF32;f_CACZRW01;g_CACZRW01;s_CACZRW01 sp902783675
s_Anaeroplasma sp900770055	323	109	137	683	48	99	83	787	12	3	9	4	d_Bacteria;p_Firmicutes;c_Bacilli;o_Acholeplasmatales;f_Anaeroplasmataceae;g_Anaeroplasma;s_Anaeroplasma sp900770055
s_Unclassified_g_51-20	95	414	2	33	801	7	153	33	67	174	298	219	d_Bacteria;p_Proteobacteria;c_Alphaproteobacteria;o_RF32;f_CAG-239;g_51-20;s_Unclassified_g_51-20
s_Sodaliphilus sp900316835	73	113	138	122	535	32	508	203	323	101	59	87	d_Bacteria;p_Bacteroidota;c_Bacteroidia;o_Bacteroidales;f_Muribaculaceae;g_Sodaliphilus;s_Sodaliphilus sp900316835
s_Sodaliphilus sp017940245	215	244	9	173	77	460	592	200	46	32	193	53	d_Bacteria;p_Bacteroidota;c_Bacteroidia;o_Bacteroidales;f_Muribaculaceae;g_Sodaliphilus;s_Sodaliphilus sp017940245
s_UBA4372 sp017619585	127	309	69	57	224	61	455	49	142	706	34	60	d_Bacteria;p_Bacteroidota;c_Bacteroidia;o_Bacteroidales;f_Bacteroidaceae;g_UBA4372;s_UBA4372 sp017619585
s_Unclassified_p_Apicomplexa	185	46	509	28	7	195	368	101	398	105	17	332	d_Eukaryota;p_Apicomplexa;c_Unclassified_p_Apicomplexa;o_Unclassified_p_Apicomplexa;f_Unclassified_p_Apicomplexa;g_Unclassified_p_Apicomplexa;s_Unclassified_p_Apicomplexa
s_Acidaminococcus sp900314165	113	392	66	42	293	195	36	171	41	87	743	109	d_Bacteria;p_Firmicutes C;c_Negativicutes;o_Acidaminococcales;f_Acidaminococcaceae;g_Acidaminococcus;s_Acidaminococcus sp900314165
s_Unclassified_g_Phytophthora	146	33	550	14	8	103	293	81	403	25	8	624	d_Eukaryota;p_Oomycota;c_Unclassified_p__Oomycota;o_Peronosporales;f_Peronosporaceae;g_Phytophthora;s_Unclassified_g_Phytophthora
s_RUG410 sp017480745	122	498	6	118	298	11	58	23	0	162	105	886	d_Bacteria;p_Proteobacteria;c_Alphaproteobacteria;o_RF32;f_CAG-239;g_RUG410;s_RUG410 sp017480745
s_UBA3766 sp002368665	152	328	51	161	302	229	209	55	132	80	320	266	d_Bacteria;p_Firmicutes A;c_Clostridia;o_Lachnospirales;f_Lachnospiraceae;g_UBA3766;s_UBA3766 sp002368665
s_Eubacterium I sp000270305	117	220	11	51	540	87	127	143	83	92	733	79	d_Bacteria;p_Firmicutes A;c_Clostridia;o_Lachnospirales;f_Lachnospiraceae;g_Eubacterium I;s_Eubacterium I sp000270305
s_F23-D06 sp016281255	60	647	37	57	462	13	92	129	296	95	245	148	d_Bacteria;p_Bacteroidota;c_Bacteroidia;o_Bacteroidales;f_WCHB1-69;g_F23-D06;s_F23-D06 sp016281255
s_Tractidigestivibacter sp900119625	13	158	2	55	123	11	6	13	12	29	1845	14	d_Bacteria;p_Actinobacteriota;c_Coriobacteriia;o_Coriobacteriales;f_Atopobiaceae;g_Tractidigestivibacter;s_Tractidigestivibacter sp900119625
s_Prevotella sp902774795	348	198	67	84	459	177	170	174	47	298	38	214	d_Bacteria;p_Bacteroidota;c_Bacteroidia;o_Bacteroidales;f_Bacteroidaceae;g_Prevotella;s_Prevotella sp902774795
s_NK4A136 sp017526985	117	47	50	171	102	310	225	66	53	424	579	128	d_Bacteria;p_Firmicutes A;c_Clostridia;o_Lachnospirales;f_Lachnospiraceae;g_NK4A136;s_NK4A136 sp017526985
s_RUG592 sp902763835	71	52	15	1	281	207	313	499	454	181	89	108	d_Bacteria;p_Firmicutes A;c_Clostridia;o_Oscillospirales;f_Acutalibacteraceae;g_RUG592;s_RUG592 sp902763835
s_Unclassified_c_Actinomycetia	75	219	642	199	233	52	203	103	101	99	259	84	d_Bacteria;p_Actinobacteriota;c_Actinomycetia;o_Unclassified_c_Actinomycetia;f_Unclassified_c_Actinomycetia;g_Unclassified_c_Actinomycetia;s_Unclassified_c_Actinomycetia
s_Megasphaera elsdenii	125	186	24	511	1062	7	42	58	17	30	169	37	d_Bacteria;p_Firmicutes C;c_Negativicutes;o_Veillonellales;f_Megasphaeraceae;g_Megasphaera;s_Megasphaera elsdenii
s_Prevotella sp002251435	147	291	140	104	435	129	202	305	64	298	75	70	d_Bacteria;p_Bacteroidota;c_Bacteroidia;o_Bacteroidales;f_Bacteroidaceae;g_Prevotella;s_Prevotella sp002251435
s_UBA1189 sp017542145	204	226	85	64	115	87	335	114	693	107	88	142	d_Bacteria;p_Bacteroidota;c_Bacteroidia;o_Bacteroidales;f_Bacteroidaceae;g_UBA1189;s_UBA1189 sp017542145
s_Porcincola sp902801515	192	203	23	68	372	302	211	154	110	49	463	108	d_Bacteria;p_Firmicutes A;c_Clostridia;o_Lachnospirales;f_Lachnospiraceae;g_Porcincola;s_Porcincola sp902801515
s_Unclassified_g_SIG293	132	53	398	154	34	32	169	107	376	23	18	758	d_Bacteria;p_Firmicutes A;c_Clostridia;o_Lachnospirales;f_Lachnospiraceae;g_SIG293;s_Unclassified_g_SIG293
s_Saccharofermentans sp902782235	54	9	2	13	1	17	90	4	9	791	1260	2	d_Bacteria;p_Firmicutes A;c_Clostridia;o_Saccharofermentanales;f_Saccharofermentanaceae;g_Saccharofermentans;s_Saccharofermentans sp902782235
s_Ruminococcus flavefaciens T	160	301	14	209	10	29	286	27	11	34	1158	10	d_Bacteria;p_Firmicutes A;c_Clostridia;o_Oscillospirales;f_Ruminococcaceae;g_Ruminococcus;s_Ruminococcus flavefaciens T
s_Eubacterium B sp905236895	275	180	32	747	392	207	43	29	37	53	166	83	d_Bacteria;p_Firmicutes A;c_Clostridia;o_Peptostreptococcales;f_Anaerovoracaceae;g_Eubacterium B;s_Eubacterium B sp905236895
s_Treponema D sp017534445	134	231	367	28	24	36	146	129	744	100	75	228	d_Bacteria;p_Spirochaetota;c_Spirochaetia;o_Treponematales;f_Treponemataceae;g_Treponema D;s_Treponema D sp017534445
s_Prevotella sp905234845	62	134	36	114	164	115	802	42	56	147	44	525	d_Bacteria;p_Bacteroidota;c_Bacteroidia;o_Bacteroidales;f_Bacteroidaceae;g_Prevotella;s_Prevotella sp905234845
s_RGIG7977 sp017552515	134	372	35	323	843	76	43	97	62	34	135	87	d_Bacteria;p_Desulfobacterota;c_Desulfuromonadia;o_Desulfuromonadales;f_JAAYDE01;g_RGIG7977;s_RGIG7977 sp017552515
s_Ruminococcus flavefaciens F	185	247	14	363	22	20	97	40	3	31	1180	38	d_Bacteria;p_Firmicutes A;c_Clostridia;o_Oscillospirales;f_Ruminococcaceae;g_Ruminococcus;s_Ruminococcus flavefaciens F
s_UBA4334 sp017614895	283	157	76	124	191	23	169	809	179	99	78	45	d_Bacteria;p_Bacteroidota;c_Bacteroidia;o_Bacteroidales;f_Bacteroidaceae;g_UBA4334;s_UBA4334 sp017614895
s_F23-D06 sp900315245	35	590	90	32	15	13	702	220	13	138	318	64	d_Bacteria;p_Bacteroidota;c_Bacteroidia;o_Bacteroidales;f_WCHB1-69;g_F23-D06;s_F23-D06 sp900315245
[truncated: 20,265 more rows]

## Sheet: Table S4
Table S4. Summary of statistical analyses for differential rumen microbial taxa at the genus level between the CON and MPSE groups.
var	p.value	adj.p.value
g_Prevotella	0.477104	0.912126
g_Quinella	0.924123	0.995702
g_Cryptobacteroides	0.472632	0.909955
g_Saccharofermentans	0.122984	0.852446
g_Treponema D	0.836961	0.981352
g_Ruminococcus E	0.129659	0.852446
g_RF16	0.421082	0.884415
g_Fretibacterium	0.415545	0.883676
g_UBA1711	0.277218	0.852446
g_CAG-791	0.597125	0.942783
g_Selenomonas C	0.55413	0.928154
g_Succinivibrio	0.532616	0.92505
g_Ruminococcus D	0.745368	0.971043
g_Fibrobacter	0.130372	0.852446
g_UBA4334	0.80738	0.976289
g_Methanobrevibacter A	0.700455	0.96303
g_RUG099	0.407744	0.877279
g_ER4	0.751144	0.971043
g_Succiniclasticum	0.888547	0.991505
g_Ruminococcus	0.794263	0.974867
g_Enterousia	0.209514	0.852446
g_Sodaliphilus	0.48909	0.912848
g_UBA4372	0.740876	0.971043
g_Limivicinus	0.416407	0.883693
g_RUG410	0.881311	0.990227
g_Bulleidia	0.939942	0.99717
g_Porcincola	0.330311	0.852446
g_UBA1066	0.068605	0.852446
g_NK4A144	0.280467	0.852446
g_Eubacterium Q	0.51464	0.921328
g_UBA1217	0.764374	0.971043
g_Alloprevotella	0.672741	0.95707
g_Bilifractor	0.956771	0.99997
g_UBA1067	0.901869	0.993295
g_UBA3633	0.583111	0.93854
g_RUG12372	0.671014	0.955506
g_GCA-900199385	0.838663	0.981352
g_UBA2810	0.496673	0.915064
g_Selenomonas B	0.406393	0.8765
g_UBA3839	0.546531	0.926096
g_Anaerovibrio	0.980197	1
g_Copromorpha	0.956677	0.99997
g_UBA9786	0.613968	0.944831
g_NK4A136	0.810452	0.976301
g_Desulfovibrio	0.360607	0.852446
g_Butyrivibrio	0.042004	0.852446
g_Ventricola	0.898737	0.993073
g_CAG-492	0.507084	0.919316
g_Methanobrevibacter	0.460623	0.902198
g_UBA9715	0.533991	0.92505
g_Stylonychia	0.62136	0.945472
g_RUG714	0.764339	0.971043
g_RUG572	0.520203	0.923221
g_Anaeroplasma	0.641947	0.952959
g_Eubacterium B	0.764568	0.971043
g_Selenomonas A	0.691599	0.959154
g_RUG472	0.609027	0.944831
g_Enterocola	0.123685	0.852446
g_UBA1179	0.694242	0.960579
g_UBA3796	0.75407	0.971043
g_Paramecium	0.641992	0.952959
g_RUG13091	0.215574	0.852446
g_UBA2450	0.51842	0.922794
g_UBA3789	0.940009	0.99717
g_CAG-417	0.329102	0.852446
g_RUG14515	0.763473	0.971043
g_Pyramidobacter	0.528079	0.923733
g_RUG754	0.198692	0.852446
g_UBA2918	0.253698	0.852446
g_Limimorpha	0.344927	0.852446
g_Methanobrevibacter B	0.804293	0.976086
g_Hornefia	0.839256	0.981352
g_UBA2922	0.317136	0.852446
g_RUG023	0.85673	0.986318
g_UBA1786	0.744766	0.971043
g_Stomatobaculum	0.342488	0.852446
g_UBA6382	0.572789	0.93437
g_Enteromonas	0.19224	0.852446
g_Oribacterium	0.328981	0.852446
g_Nanosyncoccus	0.26783	0.852446
g_Blautia A	0.17306	0.852446
g_Agathobacter	0.545945	0.926096
g_SIG220	0.73891	0.971043
g_UBA3738	0.969535	1
g_Phocaeicola	0.349197	0.852446
g_SIG280	0.24955	0.852446
g_Dialister	0.511872	0.920526
g_CAG-1782	0.474075	0.910911
g_UBA6987	0.830589	0.980574
g_UBA3207	0.303817	0.852446
g_Faecousia	0.400131	0.873649
g_UBA3636	0.104759	0.852446
g_UBA6398	0.73273	0.971043
g_Egerieousia	0.231364	0.852446
g_UBA2813	0.820216	0.978162
g_F23-D06	0.325641	0.852446
g_RUG420	0.302901	0.852446
g_RGIG6076	0.955234	0.99997
g_Blepharisma	0.624083	0.948151
g_RUG191	0.992647	1
g_Desulfobulbus	0.106846	0.852446
g_Intestinibaculum	0.943788	0.997745
g_UBA71	0.233558	0.852446
g_Stentor	0.597522	0.943169
g_CAG-1252	0.513511	0.921328
g_Tetrahymena	0.669319	0.954754
g_RUG658	0.379353	0.860148
g_UBA9732	0.991241	1
g_CAG-103	0.737607	0.971043
g_Tractidigestivibacter	0.93338	0.996638
g_Neocallimastix	0.698312	0.962145
g_RUG740	0.632517	0.952449
g_Duodenibacillus	0.710489	0.966897
g_Clostridium R	0.67927	0.957371
g_RGIG7114	0.346455	0.852446
g_Onthovivens	0.739039	0.971043
g_UMGS1865	0.754927	0.971043
g_Entodinium	0.774931	0.974348
g_UBA1254	0.639974	0.952683
g_UBA1367	0.219236	0.852446
g_UBA737	0.781677	0.974581
g_CAG-269	0.265553	0.852446
g_CAG-196	0.61124	0.944831
g_Schwartzia	0.845866	0.983663
g_Pseudocohnilembus	0.561479	0.931725
g_CAG-475	0.319116	0.852446
g_Scatousia	0.903138	0.993295
g_Scatovivens	0.327343	0.852446
g_UBA2834	0.393162	0.869765
g_Entamoeba	0.585726	0.938975
g_Ga6A1	0.083984	0.852446
g_RUG678	0.975778	1
g_Alistipes	0.492045	0.913403
g_CAG-127	0.597979	0.943233
g_Evtepia	0.524687	0.923477
g_UBA2862	0.697631	0.962145
g_RUG440	0.213319	0.852446
g_CAG-793	0.997607	1
g_Coprovivens	0.299487	0.852446
g_Parafannyhessea	0.587254	0.938975
g_Eubacterium T	0.662883	0.953969
g_RGIG9201	0.994611	1
g_Halteria	0.592047	0.942724
g_Bacteroides	0.831927	0.980574
g_RUG11977	0.14929	0.852446
g_UBA636	0.507283	0.919316
g_Dysosmobacter	0.927105	0.995702
g_GCA-2749205	0.066342	0.852446
g_RUG14087	0.729449	0.970328
g_CAG-488	0.884866	0.990748
g_UBA1213	0.332822	0.852446
g_UBA2868	0.214994	0.852446
g_Bact-11	0.879377	0.989413
g_UBA1723	0.675941	0.95707
g_Ichthyophthirius	0.514836	0.921328
g_Enterosoma	0.057067	0.852446
g_Butyribacter	0.285726	0.852446
g_Phil12	0.160102	0.852446
g_UBA1436	0.554541	0.928396
g_RUG039	0.100417	0.852446
g_Amazonocrinis	0.695719	0.960893
g_RUG13615	0.518758	0.922794
g_RGIG9287	0.565056	0.931992
g_RUG11857	0.483293	0.912848
g_Baileyella	0.600088	0.943599
g_Hallerella	0.637205	0.952634
g_QAMM01	0.339121	0.852446
g_Firm-16	0.294327	0.852446
g_RUG11792	0.764572	0.971043
g_UBA9845	0.355686	0.852446
g_CAG-1000	0.208872	0.852446
g_Acetatifactor	0.278945	0.852446
g_UBA4285	0.783057	0.974581
g_RUG12783	0.399295	0.873649
g_Absicoccus	0.501616	0.917693
g_RUG12438	0.353749	0.852446
g_RUG13038	0.738749	0.971043
g_RUG591	0.208286	0.852446
g_Acidaminococcus	0.910729	0.993889
g_UBA2943	0.778639	0.974348
g_RGIG6375	0.961974	1
g_Pseudobutyrivibrio	0.459681	0.902
g_UBA3824	0.309579	0.852446
g_RGIG5612	0.480451	0.912848
g_CAG-267	0.378054	0.858391
g_HGM11367	0.375727	0.858391
g_Piromyces	0.70785	0.966741
g_RGIG5755	0.332215	0.852446
g_RGIG5622	0.842279	0.981352
g_RGIG10196	0.606663	0.944831
g_UBA3700	0.615107	0.944831
g_CAG-590	0.141091	0.852446
g_CAG-170	0.30347	0.852446
g_Methanosphaera	0.257978	0.852446
g_51-20	0.33191	0.852446
g_RUG563	0.283462	0.852446
g_RUG306	0.483443	0.912848
g_RUG240	0.306325	0.852446
g_Anaerobutyricum	0.190588	0.852446
g_AC2028	0.101251	0.852446
g_Trichomonas	0.560537	0.931721
g_RUG705	0.305866	0.852446
g_RUG592	0.299621	0.852446
g_SFMI01	0.908865	0.993889
g_CAG-83	0.602768	0.943971
g_CAG-603	0.948779	0.99947
g_RUG760	0.825998	0.980008
g_Mitsuokella	0.621236	0.945472
g_Nitrosopumilus	0.254011	0.852446
g_Lawsonibacter	0.827367	0.980217
g_Firm-04	0.794252	0.974867
g_RGIG10190	0.997326	1
g_Sharpea	0.77967	0.974348
g_RGIG6816	0.394383	0.86994
g_Anaeromyces	0.974681	1
g_Plasmodium	0.425658	0.887139
g_CAG-485	0.635168	0.952634
g_RUG11257	0.795357	0.974867
g_RUG14891	0.63892	0.952634
g_RUG12519	0.079653	0.852446
g_UBA3663	0.255805	0.852446
g_Ruminiclostridium E	0.763078	0.971043
g_CAG-390	0.411122	0.879835
g_Eubacterium R	0.266017	0.852446
g_UBA1740	0.839573	0.981352
g_UBA1181	0.836255	0.981352
g_UMGS1696	0.89146	0.992002
g_W3P20-009	0.660437	0.953969
g_UBA3766	0.114923	0.852446
g_Centipeda	0.445555	0.892323
g_Parabacteroides	0.836896	0.981352
g_Pelomyxa	0.480333	0.912848
g_UBA4951	0.545628	0.926096
g_RUG343	0.094827	0.852446
g_Naegleria	0.443642	0.89177
g_CAG-177	0.715028	0.966897
g_CACXMZ01	0.792556	0.974824
g_RUG14258	0.187054	0.852446
g_RUG762	0.113195	0.852446
g_RGIG7107	0.410861	0.879835
g_UMGS1781	0.191325	0.852446
g_HGM04593	0.793005	0.974824
g_UBA2913	0.863891	0.986587
g_Ruminococcus C	0.377755	0.858391
g_Tritrichomonas	0.931113	0.996638
g_Companilactobacillus	0.859819	0.986318
g_RUG334	0.438594	0.891018
g_RGIG3506	0.697477	0.962145
g_RGIG9985	0.1537	0.852446
g_Histomonas	0.775539	0.974348
g_UBA1189	0.999882	1
g_RGIG5097	0.95588	0.99997
g_RGIG3544	0.714558	0.966897
g_Avilachnospira	0.266577	0.852446
g_UBA7867	0.882811	0.990691
g_RUG12999	0.933347	0.996638
g_Scatocola	0.370675	0.85331
g_Eubacterium G	0.839859	0.981352
g_RGIG3315	0.512461	0.920574
g_UBA1240	0.601902	0.943971
g_UBA2804	0.582807	0.93854
g_UBA2897	0.60855	0.944831
g_UBA1259	0.267705	0.852446
g_Phocaeicola A	0.034324	0.852446
g_RUG11690	0.782043	0.974581
g_Weimeria	0.822363	0.979235
g_UBA3855	0.480056	0.912848
g_RGIG6105	0.259709	0.852446
g_Enterocloster	0.801989	0.975803
g_RUG11894	0.691313	0.959154
g_RUG13583	0.840852	0.981352
g_UBA4293	0.795777	0.974867
g_UBA1774	0.78473	0.974824
g_Paraprevotella	0.7186	0.966897
g_Methanocorpusculum	0.220883	0.852446
g_Ruminobacter	0.072757	0.852446
g_HGM13006	0.204565	0.852446
g_UBA2912	0.572698	0.93437
g_Onthomonas	0.766448	0.972132
g_Flexilinea	0.883467	0.990748
g_Megasphaera	0.411022	0.879835
g_Unclassified_p__Oomycota	0.552443	0.927546
g_UBA4248	0.476999	0.912126
g_Symbiodinium	0.487408	0.912848
g_UBA3792	0.413677	0.8812
g_SIG42	0.238003	0.852446
g_UBA1712	0.643025	0.952959
g_Caccovivens	0.095742	0.852446
g_RUG11142	0.687204	0.957678
g_HGM10836	0.614155	0.944831
g_Perkinsus	0.563665	0.931992
g_Campylobacter B	0.762829	0.971043
g_UBA629	0.780537	0.974581
g_UBA1267	0.307762	0.852446
g_UBA3210	0.428872	0.889025
g_CAG-353	0.68527	0.957371
g_SIG336	0.993054	1
g_UBA1188	0.331426	0.852446
g_CAG-698	0.263784	0.852446
g_UBA3282	0.351606	0.852446
g_Merdiplasma	0.777431	0.974348
g_CADAWZ01	0.740587	0.971043
g_RUG11224	0.392742	0.869132
g_Avelusimicrobium	0.427756	0.888172
g_RUG024	0.757678	0.971043
g_UMGS1908	0.466999	0.90608
g_RUG11942	0.113457	0.852446
g_RUG626	0.576812	0.936693
g_Bact-19	0.113119	0.852446
g_RUG11867	0.3017	0.852446
g_HUN007	0.86692	0.987839
g_Collinsella	0.268724	0.852446
g_RGIG5418	0.381413	0.860227
g_Blastocystis	0.543213	0.926096
g_Phytophthora	0.498643	0.916629
g_UBA5232	0.868116	0.987864
g_RGIG7977	0.098452	0.852446
g_UMGS1449	0.925214	0.995702
g_RUG727	0.888972	0.991505
g_UBA3637	0.218861	0.852446
g_COE1	0.278714	0.852446
g_RGIG3040	0.450619	0.896916
g_Avigastranaerophilus	0.7752	0.974348
g_CACZYB01	0.970222	1
g_UBA1177	0.652422	0.953969
g_CAG-873	0.443451	0.89177
g_RUG147	0.832885	0.980574
g_CAG-303	0.050604	0.852446
g_Malacoplasma A	0.279855	0.852446
g_CAG-302	0.739849	0.971043
g_Limiplasma	0.776959	0.974348
g_UBA4311	0.97476	1
g_Anaeromusa	0.637009	0.952634
g_UMGS1820	0.677983	0.957322
g_Sutterella	0.435838	0.891018
g_43-108	0.052038	0.852446
g_PeH17	0.615228	0.944831
g_Eubacterium F	0.806995	0.976289
g_UBA1731	0.653226	0.953969
g_RGIG4930	0.156833	0.852446
g_CAG-95	0.931878	0.996638
g_Spironucleus	0.563508	0.931992
g_UBA3222	0.858842	0.986318
g_Isotricha	0.734016	0.971043
g_Eubacterium I	0.495639	0.914376
g_Vitrella	0.752106	0.971043
g_Ottowia	0.08352	0.852446
g_Lachnospira	0.225979	0.852446
g_Zag111	0.948215	0.999429
g_Nitrosopelagicus	0.995096	1
g_Enterenecus	0.483923	0.912848
g_UBA4644	0.646654	0.952959
g_Flavobacterium	0.130933	0.852446
g_RUG11783	0.776508	0.974348
g_Clostridium	0.210257	0.852446
g_UBA3305	0.181445	0.852446
g_UBA738	0.942176	0.997745
g_Mailhella	0.11429	0.852446
g_Dictyostelium	0.603068	0.943971
g_SFTJ01	0.196095	0.852446
g_Bariatricus	0.438424	0.891018
g_RGIG9670	0.976616	1
g_UBA10281	0.462753	0.902243
g_UBA6857	0.299857	0.852446
g_Coproplasma	0.675613	0.95707
g_CAZU01	0.967235	1
g_Copromonas	0.807027	0.976289
g_XBB2008	0.404825	0.875587
g_RUG350	0.516346	0.921499
g_Catenibacterium	0.789966	0.974824
g_Choladocola	0.807742	0.976301
g_CAJORE01	0.762329	0.971043
g_Anaerotignum	0.609917	0.944831
g_12844	0.971348	1
g_Polysphondylium	0.589428	0.940412
g_UBA5026	0.233195	0.852446
g_Acutalibacter	0.886829	0.990748
g_Lacrimispora	0.71452	0.966897
g_UBA1212	0.027052	0.852446
g_Planoprotostelium	0.501591	0.917693
g_UBA4363	0.60634	0.944831
g_UBA7741	0.915019	0.993889
g_Alectryocaccobium	0.800043	0.97543
g_UBA4345	0.492153	0.913403
g_Stercorousia	0.89595	0.992574
g_Mediterraneibacter	0.48345	0.912848
g_M30B19	0.763986	0.971043
g_Euplotes	0.442506	0.891744
g_UBA1221	0.995505	1
g_UBA4636	0.77457	0.974348
g_UBA1757	0.327924	0.852446
g_UBA7748	0.559716	0.931721
g_Faecalibacterium	0.586924	0.938975
g_Sporofaciens	0.488073	0.912848
g_UBA3857	0.870859	0.987864
g_Tannerella	0.004001	0.852446
g_RUG12461	0.286118	0.852446
g_UMGS1491	0.786356	0.974824
g_UBA6985	0.506003	0.919316
g_UBA1219	0.402178	0.873649
g_Unclassified_p__Parabasalia	0.783781	0.974824
g_RUG13409	0.250016	0.852446
g_CAG-964	0.737178	0.971043
g_CAJPSE01	0.230645	0.852446
g_1XD42-69	0.928533	0.995702
g_SIG293	0.803141	0.976086
g_RUG806	0.523782	0.923426
g_Methanomethylophilus	0.329895	0.852446
g_Aphanomyces	0.737184	0.971043
g_RUG100	0.44526	0.892323
g_Ruthenibacterium	0.982023	1
g_Reticulomyxa	0.566324	0.931992
g_RGIG4856	0.646898	0.952959
g_Synergistes	0.123279	0.852446
g_MX-02	0.47375	0.910911
g_Schaedlerella	0.686618	0.957678
g_CAG-115	0.675479	0.95707
g_RUG11795	0.722814	0.967495
g_Carpediemonas	0.537076	0.92505
g_Coprenecus	0.13491	0.852446
g_RUG11890	0.297391	0.852446
g_RUG842	0.937546	0.99717
g_Ventrimonas	0.617227	0.944831
g_Oliverpabstia	0.156699	0.852446
g_UBA1265	0.649615	0.953409
g_Emergencia	0.860669	0.986318
g_UBA4246	0.34597	0.852446
g_UBA6984	0.615272	0.944831
g_HGM05376	0.112655	0.852446
g_RGIG4847	0.858219	0.986318
g_Onthomorpha	0.421828	0.884415
g_RUG11194	0.854078	0.986286
g_Selenomonas	0.760801	0.971043
g_Treponema F	0.31757	0.852446
g_RUG13868	0.485562	0.912848
g_Eudiplodinium	0.605611	0.944831
g_Gemmiger	0.584788	0.938975
g_Faecalimonas	0.9284	0.995702
g_UBA5489	0.852145	0.986286
g_UBA791	0.525436	0.923477
g_RUG708	0.693457	0.9599
g_UBA5905	0.260801	0.852446
g_CAG-1193	0.294431	0.852446
g_CAJPQU01	0.805831	0.976289
g_Unclassified_f__Mimiviridae	0.793291	0.974824
g_UBA5893	0.73078	0.970912
g_Butyricimonas	0.366735	0.852597
g_F23-B02	0.305844	0.852446
g_RUG14300	0.22356	0.852446
g_RGIG2707	0.81606	0.978162
g_UBA1783	0.319996	0.852446
g_UBA1258	0.009179	0.852446
g_Giardia	0.288185	0.852446
g_Enterococcus A	0.729424	0.970328
g_RGIG8782	0.81623	0.978162
g_Scatosoma	0.673608	0.95707
g_Clostridium Q	0.244064	0.852446
g_HGM12619	0.439611	0.891018
g_RUG11272	0.402739	0.873826
g_RUG521	0.692629	0.959681
g_14-2	0.561499	0.931725
g_Aphodocola	0.967595	1
g_RGIG1711	0.960583	1
g_UBA1753	0.356652	0.852446
g_Ventrenecus	0.536763	0.92505
g_Babesia	0.633885	0.952634
g_Streptococcus	0.384935	0.862939
g_BX12	0.651065	0.953969
g_RUG14319	0.675998	0.95707
g_Trypanosoma	0.624151	0.948151
g_UBA1195	0.646712	0.952959
g_Phascolarctobacterium A	0.570251	0.933448
g_RUG14903	0.287557	0.852446
g_CACZRW01	0.486346	0.912848
g_Roseburia	0.069144	0.852446
g_Fimisoma	0.184619	0.852446
g_CAG-449	0.797849	0.974867
g_Thermosipho A	0.980657	1
g_Fimenecus	0.249777	0.852446
g_Bifidobacterium	0.718101	0.966897
g_HGM12713	0.628431	0.950927
g_UBA1081	0.09824	0.852446
g_UBA2883	0.422006	0.884415
g_Litchfieldia	0.550769	0.926583
g_Alloscillospira	0.684579	0.957371
g_Kineothrix	0.685626	0.957371
g_Pelethomonas	0.927787	0.995702
g_Clostridium AD	0.661617	0.953969
g_Mogibacterium	0.96141	1
g_RGIG3641	0.906937	0.993295
g_JAFTCA01	0.638666	0.952634
g_XBB1006	0.28573	0.852446
g_Caecibacter	0.516109	0.921499
g_RGIG9182	0.112203	0.852446
g_UBA1765	0.262333	0.852446
g_UBA7173	0.456403	0.900698
g_VSOB01	0.002025	0.852446
g_Guillardia	0.427202	0.888172
g_UBA11524	0.685278	0.957371
g_Paenibacillus	0.64549	0.952959
g_JAAZDD01	0.759357	0.971043
g_UBA1796	0.199454	0.852446
g_SIG333	0.472413	0.909907
g_W0P33-017	0.382362	0.860227
g_UMGS872	0.826874	0.980032
g_Sphaerochaeta	0.682141	0.957371
g_RUG756	0.891754	0.992002
g_CADAEX01	0.514073	0.921328
g_UBA4179	0.249932	0.852446
g_RumEn-M2	0.282967	0.852446
g_CAG-884	0.127573	0.852446
g_Angelakisella	0.750031	0.971043
g_Rhizophagus	0.965014	1
g_Lactiplantibacillus	0.956276	0.99997
g_Nanosynbacter	0.980135	1
g_CADBNZ01	0.777912	0.974348
g_Firm-10	0.206881	0.852446
g_UBA3753	0.364372	0.852597
g_Aminicella	0.824826	0.97962
g_Succinimonas	0.622481	0.946738
g_SFDP01	0.188933	0.852446
g_Blautia	0.928603	0.995702
g_Olegusella	0.981998	1
g_UBA1222	0.251221	0.852446
g_CAG-533	0.072905	0.852446
g_UBA2942	0.174194	0.852446
g_GCA-900066755	0.328792	0.852446
g_Amoebophrya	0.565772	0.931992
g_UBA8612	0.239135	0.852446
g_RUG11247	0.903313	0.993295
g_Anaerostipes	0.038611	0.852446
g_Acetobacterium	0.888056	0.991235
g_Cryptosporidium	0.779458	0.974348
g_UBA3402	0.246392	0.852446
g_QAMH01	0.630284	0.95145
g_UMGS882	0.696688	0.961932
g_JAFEAY01	0.308007	0.852446
g_RGIG2000	0.779806	0.974348
g_Eisenbergiella	0.157664	0.852446
g_Bacteroides H	0.168941	0.852446
g_Lachnoclostridium B	0.989112	1
g_UBA1248	0.312843	0.852446
g_HGM20899	0.939631	0.99717
g_ISDg	0.952818	0.99997
g_RGIG4831	0.76736	0.972196
g_UBA7702	0.361353	0.852446
g_UBA3871	0.200253	0.852446
g_Megamonas	0.506544	0.919316
g_SIG32	0.366927	0.852645
g_Pectinatus	0.275822	0.852446
g_Catonella	0.224723	0.852446
g_Eubacterium J	0.947284	0.999021
g_Marseille-P3106	0.725839	0.968096
g_RUG14121	0.998327	1
g_Ornithomonoglobus	0.9855	1
g_Thraustotheca	0.515459	0.921499
g_RUG12817	0.331485	0.852446
g_Pseudoramibacter	0.781516	0.974581
g_RGIG8368	0.356717	0.852446
g_Duncaniella	0.47794	0.912126
g_Oxalobacter	0.711757	0.966897
g_Lactobacillus	0.81036	0.976301
g_Odoribacter	0.976969	1
g_RGIG6996	0.175162	0.852446
g_RGIG5952	0.140225	0.852446
g_1XD8-76	0.942583	0.997745
g_RUG114	0.918732	0.993889
g_UBA1205	0.461678	0.902198
g_RGIG4928	0.699162	0.962911
g_Unclassified_p__Fornicata	0.352577	0.852446
g_CAG-841	0.896498	0.992574
g_RGIG7926	0.676373	0.95707
g_QXXE01	0.704637	0.965017
g_JAAYTD01	0.394104	0.86994
g_SIG5	0.699709	0.962944
g_DTU089	0.055861	0.852446
g_Scatomorpha	0.8628	0.986358
g_Streblomastix	0.57072	0.933714
g_Chryseobacterium	0.891692	0.992002
g_Unclassified_p__Microsporidia	0.402257	0.873649
g_WG-1	0.423651	0.886013
g_Rozella	0.888704	0.991505
g_Seminavis	0.755765	0.971043
g_RUG11864	0.977346	1
g_RUG14130	0.254763	0.852446
g_CAG-411	0.149115	0.852446
g_Streptomyces	0.99968	1
g_Ramicandelaber	0.238495	0.852446
g_UBA1756	0.62268	0.946821
g_Hondaea	0.479905	0.912848
g_RUG159	0.237308	0.852446
g_MGBC164599	0.684584	0.957371
g_Dysgonomonas	0.119014	0.852446
g_UMGS1864	0.114358	0.852446
g_Batrachochytrium	0.541644	0.926096
g_Flavonifractor	0.906525	0.993295
g_UBA3774	0.614692	0.944831
g_Aphodosoma	0.048367	0.852446
g_RGIG3842	0.220219	0.852446
g_Bombilactobacillus	0.357453	0.852446
g_Avirikenella	0.24896	0.852446
g_Merdisoma	0.494709	0.914376
g_RUG033	0.532693	0.92505
g_Globisporangium	0.52975	0.924238
g_Eubacterium S	0.360011	0.852446
g_UMGS995	0.104729	0.852446
g_Coprosoma	0.176628	0.852446
g_Acytostelium	0.398757	0.873649
g_Thecamonas	0.718344	0.966897
g_Slackia	0.573384	0.93437
g_An92	0.30289	0.852446
g_UBA1715	0.435237	0.891018
g_CAG-238	0.760169	0.971043
g_RGIG577	0.147597	0.852446
g_Christensenella	0.649889	0.953423
g_Cladocopium	0.914845	0.993889
g_Clostridium E	0.368642	0.852975
g_Suttonella	0.284383	0.852446
g_Chlamydomonas	0.704611	0.965017
g_RGIG8745	0.359999	0.852446
g_Cellulosilyticum	0.680504	0.957371
g_Mobilitalea	0.869452	0.987864
g_CAG-273	0.141264	0.852446
g_Veillonella	0.70489	0.965017
[truncated: 5,922 more rows]

## Sheet: Table S5
Table S5. Summary of statistical analyses for differentially enriched KEGG metabolic pathways in the rumen microbiome between the CON and MPSE groups.
[truncated: 181 more rows]

[truncated: 2 more sheets: Table S6, Table S7]
